# Supplementary material for: Potential Autoimmunity Resulting from Molecular Mimicry between SARS-CoV-2 Spike and Human Proteins
Source: Viruses. 2022 Jun 28;14(7):1415. doi: 10.3390/v14071415 (PMC9318917; doi:10.3390/v14071415)
Supplement: Supplementary file 1 [file viruses-14-01415-s001.zip]

Archive with 4 entries (4 files):
- SupplementaryTable2.xlsx
- SupplementaryTable5.xlsx
- SupplementaryTable7.xlsx
- viruses-1729855-revision-supplementary_R2_no_track_changes.pdf
