# Supplementary material for: Potential Autoimmunity Resulting from Molecular Mimicry between SARS-CoV-2 Spike and Human Proteins
Source: Viruses. 2022 Jun 28;14(7):1415. doi: 10.3390/v14071415 (PMC9318917; doi:10.3390/v14071415)
Supplement: Supplementary file 1 [file viruses-14-01415-s001.zip › SupplementaryTable2.xlsx]

## Sheet: TableS2WithRBDState
Structure (RBD State) vs Structure (RBD State)				RMSD
7BNM C	Down	7BNM B	Down	0
7BNM C	Down	7BNM A	Down	0
6VSB Modeled	Up	6VSB Modeled Equilibrated	Up	0
7CWS Q	Up	7CWL C	Up	0
6ZP2 A	Down	6ZP2 C	Down	0
6ZP2 A	Down	6ZP2 B	Down	0
7CWL B	Up	7CWS R	Up	0
7C2L B	Down	7C2L C	Down	0
7C2L B	Down	7C2L A	Up	0
6ZGE B	Down	6ZGE C	Down	0
6ZGE B	Down	6ZGE A	Down	0
7CWS O	Up	7CWL A	Down	0
7BNM B	Down	7BNM A	Down	0
7JJI A	Down	7JJI B	Down	0
7JJI A	Down	7JJI C	Down	0
7C2L C	Down	7C2L A	Up	0
6ZGE C	Down	6ZGE A	Down	0
7JJI B	Down	7JJI C	Down	0
6ZP2 C	Down	6ZP2 B	Down	0
7MJG C	Down	7MJG A	Up	0.01
7KRQ A	Down	7KRQ B	Down	0.01
7N1Q C	Down	7N1Q A	Up	0.06
7A25 C	Down	6ZGE B	Down	0.07
7A25 C	Down	6ZGE C	Down	0.07
7A25 C	Down	6ZGE A	Down	0.07
7LRT A	Up	6XR8 C	Down	0.07
7E8C C	Up	7E8C B	Up	0.07
7KRQ B	Down	7KRQ C	Down	0.07
7N1U C	Down	7N1U B	Down	0.07
7MJG C	Down	7MJG B	Down	0.08
6ZGG A	Down	6ZGG B	Up	0.08
7KRQ A	Down	7KRQ C	Down	0.08
7MJG B	Down	7MJG A	Up	0.08
6XR8 B	Down	6XR8 C	Down	0.08
7A25 C	Down	7A25 A	Up	0.09
7DCC I	Up	7DCC E	Up	0.09
7A25 B	Down	7A25 A	Up	0.09
7KRQ A	Down	7LRT A	Up	0.09
7LRT A	Up	7KRQ B	Down	0.09
7LRT B	Up	6XR8 B	Down	0.09
7LQV B	Up	7LQV C	Down	0.09
7E8C A	Up	7E8C C	Up	0.1
6ZGE B	Down	7A25 A	Up	0.1
7DCC I	Up	7DCC K	Up	0.1
7LQV A	Down	7LQV C	Down	0.1
7KRQ A	Down	6XR8 C	Down	0.1
6XR8 A	Down	6XR8 B	Down	0.1
7N1Q B	Down	7N1Q A	Up	0.1
6ZGE C	Down	7A25 A	Up	0.1
7A25 A	Up	6ZGE A	Down	0.1
7LRT B	Up	6XR8 C	Down	0.1
7KRQ B	Down	6XR8 C	Down	0.1
7E8C A	Up	7E8C B	Up	0.11
7N1U A	Down	7LRT B	Up	0.11
7LRT A	Up	7LRT B	Up	0.11
7DCC E	Up	7DCC K	Up	0.11
7N1U A	Down	7LRT A	Up	0.12
6XR8 A	Down	7LRT B	Up	0.12
7LRT A	Up	6XR8 B	Down	0.13
7BNM C	Down	7A25 C	Down	0.14
7A25 C	Down	7BNM B	Down	0.14
7A25 C	Down	7BNM A	Down	0.14
7N1U A	Down	7KRQ A	Down	0.14
7N1U A	Down	7KRQ B	Down	0.14
7N1U A	Down	6XR8 C	Down	0.14
6ZGE B	Down	6VSB Modeled 200ns	Up	0.14
7N1Q C	Down	7N1Q B	Down	0.14
7KRQ A	Down	7LRT B	Up	0.14
6ZGE C	Down	6VSB Modeled 200ns	Up	0.14
6VSB Modeled 200ns	Up	6ZGE A	Down	0.14
7A25 C	Down	7A25 B	Down	0.15
7N1U A	Down	6XR8 B	Down	0.15
7KRQ A	Down	6XR8 B	Down	0.15
7LRT A	Up	7KRQ C	Down	0.15
7LRT B	Up	7KRQ B	Down	0.15
7KRQ B	Down	6XR8 B	Down	0.15
7KRQ C	Down	6XR8 C	Down	0.15
7BNM C	Down	6ZGE B	Down	0.16
7BNM C	Down	6ZGE C	Down	0.16
7BNM C	Down	6ZGE A	Down	0.16
6ZGE B	Down	7BNM B	Down	0.16
6ZGE B	Down	7A25 B	Down	0.16
6ZGE B	Down	7BNM A	Down	0.16
7BNM B	Down	6ZGE C	Down	0.16
7BNM B	Down	6ZGE A	Down	0.16
7KMK A	Up	7KMK C	Down	0.16
7LQV A	Down	7LQV B	Up	0.16
6XR8 A	Down	7LRT C	Up	0.16
6XR8 A	Down	6XR8 C	Down	0.16
6ZGE C	Down	7BNM A	Down	0.16
7BNM A	Down	6ZGE A	Down	0.16
7A25 C	Down	6VSB Modeled 200ns	Up	0.17
7A25 B	Down	6ZGE C	Down	0.17
7A25 B	Down	6ZGE A	Down	0.17
7LRT A	Up	7N1U C	Down	0.17
7LRT B	Up	7LRT C	Up	0.17
7KRQ B	Down	7N1U B	Down	0.17
6ZGE B	Down	7LRT A	Up	0.18
6ZGE B	Down	6XR8 C	Down	0.18
7KRQ A	Down	7N1U C	Down	0.18
7KRQ A	Down	7N1U B	Down	0.18
7LRT A	Up	7N1U B	Down	0.18
6ZGE C	Down	6XR8 C	Down	0.18
7A25 A	Up	6XR8 C	Down	0.18
7KRQ B	Down	7N1U C	Down	0.18
6XR8 C	Down	6ZGE A	Down	0.18
7N1U A	Down	7N1U C	Down	0.19
7N1U A	Down	7N1U B	Down	0.19
7A25 B	Down	7BNN C	Down	0.19
7KRQ A	Down	7LRT C	Up	0.19
7LRT A	Up	6ZGE C	Down	0.19
7LRT A	Up	6ZGE A	Down	0.19
7KRQ B	Down	7LRT C	Up	0.19
7KRQ C	Down	7N1U B	Down	0.19
7A25 C	Down	7BNN C	Down	0.2
7N1U A	Down	7KRQ C	Down	0.2
6ZGE B	Down	7LRT B	Up	0.2
7A25 B	Down	6XR8 C	Down	0.2
7KRQ A	Down	6XR8 A	Down	0.2
7LRT A	Up	6XR8 A	Down	0.2
6XR8 A	Down	7KRQ B	Down	0.2
6ZGE C	Down	7LRT B	Up	0.2
6VSB Modeled 200ns	Up	7A25 A	Up	0.2
7LRT B	Up	7KRQ C	Down	0.2
7LRT B	Up	6ZGE A	Down	0.2
6XR8 B	Down	7LRT C	Up	0.2
6XR8 B	Down	7KRQ C	Down	0.2
7LRT C	Up	7KRQ C	Down	0.2
7LRT C	Up	6XR8 C	Down	0.2
7BNM C	Down	6VSB Modeled 200ns	Up	0.21
7BNM C	Down	7A25 A	Up	0.21
7N1U A	Down	6XR8 A	Down	0.21
6ZGE B	Down	7KRQ A	Down	0.21
7BNM B	Down	6VSB Modeled 200ns	Up	0.21
7BNM B	Down	7A25 A	Up	0.21
7KRQ A	Down	6ZGE C	Down	0.21
7KRQ A	Down	7A25 A	Up	0.21
7KRQ A	Down	6ZGE A	Down	0.21
7LRT A	Up	7A25 A	Up	0.21
6VSB Modeled 200ns	Up	7BNM A	Down	0.21
7BNM A	Down	7A25 A	Up	0.21
7N1U C	Down	7KRQ C	Down	0.21
7N1U C	Down	6XR8 C	Down	0.21
7A25 C	Down	6XR8 C	Down	0.22
6ZGE B	Down	7BNN C	Down	0.22
6ZGE B	Down	7KRQ B	Down	0.22
6ZGE B	Down	6XR8 B	Down	0.22
7A25 B	Down	7KRQ A	Down	0.22
7LRT A	Up	7LRT C	Up	0.22
6XR8 A	Down	6VSB Modeled 200ns	Up	0.22
7BNN C	Down	6ZGE C	Down	0.22
7BNN C	Down	6ZGE A	Down	0.22
6ZGE C	Down	7KRQ B	Down	0.22
6ZGE C	Down	6XR8 B	Down	0.22
6VSB Modeled 200ns	Up	7LRT B	Up	0.22
6VSB Modeled 200ns	Up	6XR8 B	Down	0.22
6VSB Modeled 200ns	Up	6XR8 C	Down	0.22
7A25 A	Up	7LRT B	Up	0.22
7A25 A	Up	7KRQ B	Down	0.22
7A25 A	Up	6XR8 B	Down	0.22
7KRQ B	Down	6ZGE A	Down	0.22
6XR8 B	Down	6ZGE A	Down	0.22
7E8C A	Up	7A25 B	Down	0.23
7E8C A	Up	7BNN C	Down	0.23
7N1U A	Down	7LRT C	Up	0.23
7A25 B	Down	7LRT A	Up	0.23
7A25 B	Down	7KRQ B	Down	0.23
7A25 B	Down	7KRQ C	Down	0.23
6XR8 A	Down	7DCC K	Up	0.23
7BNN C	Down	7A25 A	Up	0.23
7A25 A	Up	7KRQ C	Down	0.23
7LRT B	Up	7DCC K	Up	0.23
6XR8 C	Down	7N1U B	Down	0.23
7BNM C	Down	7BNN B	Up	0.24
7A25 C	Down	7LRT A	Up	0.24
7BNN B	Up	7BNM B	Down	0.24
7BNN B	Up	7BNM A	Down	0.24
6ZGE B	Down	6XR8 A	Down	0.24
7JJI A	Down	7N1U C	Down	0.24
7LRT A	Up	6VSB Modeled 200ns	Up	0.24
6XR8 A	Down	6ZGE C	Down	0.24
6XR8 A	Down	7A25 A	Up	0.24
6XR8 A	Down	7KRQ C	Down	0.24
6XR8 A	Down	6ZGE A	Down	0.24
7MJG B	Down	7N1U B	Down	0.24
7A25 A	Up	7LRT C	Up	0.24
7JJI B	Down	7N1U C	Down	0.24
7N1U C	Down	7JJI C	Down	0.24
7A25 C	Down	7LRT B	Up	0.25
6VSB Modeled 200ns	Up	7DCC K	Up	0.25
7N1U C	Down	6XR8 B	Down	0.25
7BNM C	Down	7A25 B	Down	0.26
7A25 C	Down	6XR8 B	Down	0.26
6ZGE B	Down	7KRQ C	Down	0.26
7BNM B	Down	7A25 B	Down	0.26
7A25 B	Down	7BNM A	Down	0.26
7A25 B	Down	6XR8 B	Down	0.26
7JJI A	Down	7N1U B	Down	0.26
6ZGE C	Down	7KRQ C	Down	0.26
7LRT B	Up	7N1U C	Down	0.26
7JJI B	Down	7N1U B	Down	0.26
7JJI C	Down	7N1U B	Down	0.26
7KRQ C	Down	6ZGE A	Down	0.26
7E8C A	Up	7A25 A	Up	0.27
6VSB Modeled	Up	7KRQ C	Down	0.27
7A25 C	Down	7KRQ A	Down	0.27
7A25 C	Down	7KRQ B	Down	0.27
7N1U A	Down	7JJI A	Down	0.27
7N1U A	Down	7JJI B	Down	0.27
7N1U A	Down	7JJI C	Down	0.27
6VSB Modeled Equilibrated	Up	7KRQ C	Down	0.27
6ZGE B	Down	7LRT C	Up	0.27
7A25 B	Down	6VSB Modeled 200ns	Up	0.27
7A25 B	Down	7E8C C	Up	0.27
7A25 B	Down	7LRT B	Up	0.27
7JJI A	Down	7MJG B	Down	0.27
7KRQ A	Down	6VSB Modeled 200ns	Up	0.27
7LRT A	Up	7BNN C	Down	0.27
7MJG B	Down	7JJI B	Down	0.27
7MJG B	Down	7N1U C	Down	0.27
7MJG B	Down	7JJI C	Down	0.27
7BNN C	Down	7E8C C	Up	0.27
6ZGE C	Down	7LRT C	Up	0.27
6VSB Modeled 200ns	Up	7KRQ B	Down	0.27
7LRT B	Up	7N1U B	Down	0.27
7DCC K	Up	6XR8 B	Down	0.27
7DCC K	Up	7LRT C	Up	0.27
6XR8 B	Down	7N1U B	Down	0.27
7E8C B	Up	7KMK C	Down	0.27
7LRT C	Up	6ZGE A	Down	0.27
7BNM C	Down	7BNN A	Down	0.28
6VSB Modeled	Up	6ZGE B	Down	0.28
6VSB Modeled	Up	7KRQ A	Down	0.28
6VSB Modeled	Up	6ZGE C	Down	0.28
6VSB Modeled	Up	7KRQ B	Down	0.28
6VSB Modeled	Up	6ZGE A	Down	0.28
7A25 C	Down	7DCC I	Up	0.28
7A25 C	Down	6XR8 A	Down	0.28
7N1U A	Down	6ZGE B	Down	0.28
7N1U A	Down	6ZGE C	Down	0.28
7N1U A	Down	6ZGE A	Down	0.28
6VSB Modeled Equilibrated	Up	6ZGE B	Down	0.28
6VSB Modeled Equilibrated	Up	7KRQ A	Down	0.28
6VSB Modeled Equilibrated	Up	6ZGE C	Down	0.28
6VSB Modeled Equilibrated	Up	7KRQ B	Down	0.28
6VSB Modeled Equilibrated	Up	6ZGE A	Down	0.28
6ZGE B	Down	7DCC K	Up	0.28
7DCC I	Up	6VSB Modeled 200ns	Up	0.28
7DCC I	Up	7LRT B	Up	0.28
7BNM B	Down	7BNN A	Down	0.28
7JJI A	Down	6XR8 B	Down	0.28
7MJG B	Down	7KRQ C	Down	0.28
7BNN C	Down	6XR8 C	Down	0.28
6ZGE C	Down	7DCC K	Up	0.28
7BNM A	Down	7BNN A	Down	0.28
7JJI B	Down	6XR8 B	Down	0.28
7DCC K	Up	6ZGE A	Down	0.28
6XR8 B	Down	7JJI C	Down	0.28
7BNM C	Down	7BNN C	Down	0.29
6VSB Modeled	Up	7LRT A	Up	0.29
7A25 C	Down	7DCC K	Up	0.29
6VSB Modeled Equilibrated	Up	7LRT A	Up	0.29
6ZGE B	Down	7DCC I	Up	0.29
7DCC I	Up	6XR8 A	Down	0.29
7DCC I	Up	6ZGE C	Down	0.29
7DCC I	Up	6ZGE A	Down	0.29
7BNM B	Down	7BNN C	Down	0.29
7A25 B	Down	7LRT C	Up	0.29
7JJI A	Down	6XR8 C	Down	0.29
7BNN C	Down	7BNM A	Down	0.29
7BNN C	Down	7E8C B	Up	0.29
7E8C C	Up	7KMK C	Down	0.29
7KMK B	Up	7KMK C	Down	0.29
7JJI B	Down	6XR8 C	Down	0.29
6ZGG C	Down	6ZGG B	Up	0.29
7JJI C	Down	6XR8 C	Down	0.29
7E8C A	Up	7A25 C	Down	0.3
7E8C A	Up	6XR8 C	Down	0.3
6VSB Modeled	Up	7A25 A	Up	0.3
6VSB Modeled	Up	6XR8 C	Down	0.3
7A25 C	Down	7KRQ C	Down	0.3
7N1U A	Down	6VSB Modeled 200ns	Up	0.3
7N1U A	Down	7A25 A	Up	0.3
6VSB Modeled Equilibrated	Up	7A25 A	Up	0.3
6VSB Modeled Equilibrated	Up	6XR8 C	Down	0.3
7MJG C	Down	7N1U B	Down	0.3
7DCC I	Up	7A25 A	Up	0.3
7DCC I	Up	7LRT C	Up	0.3
7A25 B	Down	6XR8 A	Down	0.3
7A25 B	Down	7E8C B	Up	0.3
7JJI A	Down	7LRT A	Up	0.3
7LRT A	Up	7JJI B	Down	0.3
7LRT A	Up	7JJI C	Down	0.3
7DCC E	Up	6XR8 A	Down	0.3
7MJG B	Down	7KRQ B	Down	0.3
7DCC K	Up	6XR8 C	Down	0.3
7MJG A	Up	7N1U B	Down	0.3
7E8C A	Up	7KMK C	Down	0.31
6VSB Modeled	Up	6VSB Modeled 200ns	Up	0.31
7A25 C	Down	7LRT C	Up	0.31
7N1U A	Down	7DCC K	Up	0.31
6VSB Modeled Equilibrated	Up	6VSB Modeled 200ns	Up	0.31
7MJG C	Down	7JJI A	Down	0.31
7MJG C	Down	7JJI B	Down	0.31
7MJG C	Down	7JJI C	Down	0.31
7DCC I	Up	6XR8 B	Down	0.31
7JJI A	Down	7KRQ B	Down	0.31
7JJI A	Down	7MJG A	Up	0.31
7KRQ A	Down	7MJG B	Down	0.31
7KRQ A	Down	7BNN C	Down	0.31
7BNN C	Down	6VSB Modeled 200ns	Up	0.31
7BNN C	Down	7KRQ B	Down	0.31
6VSB Modeled 200ns	Up	7LRT C	Up	0.31
7A25 A	Up	7DCC K	Up	0.31
7JJI B	Down	7KRQ B	Down	0.31
7JJI B	Down	7MJG A	Up	0.31
7KRQ B	Down	7JJI C	Down	0.31
7MJG A	Up	7JJI C	Down	0.31
6VSB Modeled	Up	7A25 B	Down	0.32
6VSB Modeled Equilibrated	Up	7A25 B	Down	0.32
7JJI A	Down	7KRQ A	Down	0.32
7KRQ A	Down	7JJI B	Down	0.32
7KRQ A	Down	7JJI C	Down	0.32
7LRT A	Up	7MJG B	Down	0.32
7DCC E	Up	6VSB Modeled 200ns	Up	0.32
7DCC E	Up	7LRT B	Up	0.32
6VSB Modeled 200ns	Up	7KRQ C	Down	0.32
7LRT B	Up	7JJI B	Down	0.32
7BNM C	Down	7DCC I	Up	0.33
7E8C A	Up	6ZGE B	Down	0.33
7E8C A	Up	7LRT A	Up	0.33
7E8C A	Up	6ZGE C	Down	0.33
7E8C A	Up	6XR8 B	Down	0.33
7E8C A	Up	6ZGE A	Down	0.33
6VSB Modeled	Up	7A25 C	Down	0.33
6VSB Modeled	Up	6XR8 A	Down	0.33
6VSB Modeled	Up	7N1U C	Down	0.33
7A25 C	Down	7N1U A	Down	0.33
7A25 C	Down	6VSB Modeled Equilibrated	Up	0.33
7N1U A	Down	7A25 B	Down	0.33
7N1U A	Down	7MJG B	Down	0.33
6VSB Modeled Equilibrated	Up	6XR8 A	Down	0.33
6VSB Modeled Equilibrated	Up	7N1U C	Down	0.33
6VSB Modeled Equilibrated	Up	6XR8 B	Down	0.33
6ZGE B	Down	7N1U C	Down	0.33
6ZGG A	Down	6ZGG C	Down	0.33
7DCC I	Up	7BNM B	Down	0.33
7DCC I	Up	7BNM A	Down	0.33
7DCC I	Up	6XR8 C	Down	0.33
7JJI A	Down	7LRT B	Up	0.33
7LRT A	Up	7DCC K	Up	0.33
7DCC E	Up	7LRT C	Up	0.33
6XR8 A	Down	7N1U C	Down	0.33
7MJG B	Down	6XR8 C	Down	0.33
6ZGE C	Down	7N1U C	Down	0.33
7E8C C	Up	7A25 A	Up	0.33
7LRT B	Up	7JJI C	Down	0.33
7N1U C	Down	6ZGE A	Down	0.33
7BNM C	Down	6VSB Modeled	Up	0.34
7BNM C	Down	6VSB Modeled Equilibrated	Up	0.34
7BNM C	Down	7LRT A	Up	0.34
7BNM C	Down	7DCC K	Up	0.34
7BNM C	Down	6XR8 C	Down	0.34
6VSB Modeled	Up	7BNM B	Down	0.34
6VSB Modeled	Up	7BNM A	Down	0.34
6VSB Modeled	Up	6XR8 B	Down	0.34
6VSB Modeled	Up	7N1U B	Down	0.34
7A25 C	Down	7BNN B	Up	0.34
7A25 C	Down	7DCC E	Up	0.34
7BNN B	Up	7BNN A	Down	0.34
6VSB Modeled Equilibrated	Up	7BNM B	Down	0.34
6VSB Modeled Equilibrated	Up	7BNM A	Down	0.34
6VSB Modeled Equilibrated	Up	7N1U B	Down	0.34
7MJG C	Down	7N1U C	Down	0.34
7BNM B	Down	7LRT A	Up	0.34
7BNM B	Down	7DCC K	Up	0.34
7BNM B	Down	6XR8 C	Down	0.34
7A25 B	Down	7N1U C	Down	0.34
7JJI A	Down	7KRQ C	Down	0.34
7LRT A	Up	7BNM A	Down	0.34
6XR8 A	Down	7N1U B	Down	0.34
7BNN C	Down	7LRT B	Up	0.34
7BNN C	Down	7N1U C	Down	0.34
7BNN C	Down	6XR8 B	Down	0.34
7BNN C	Down	7KRQ C	Down	0.34
7BNM A	Down	6XR8 C	Down	0.34
7JJI B	Down	7KRQ C	Down	0.34
7N1U C	Down	7MJG A	Up	0.34
7LRT C	Up	7N1U B	Down	0.34
7JJI C	Down	7KRQ C	Down	0.34
7BNM C	Down	7LRT B	Up	0.35
7E8C A	Up	7KRQ A	Down	0.35
7E8C A	Up	7KRQ B	Down	0.35
6VSB Modeled	Up	7LRT B	Up	0.35
6VSB Modeled Equilibrated	Up	7LRT B	Up	0.35
6ZGE B	Down	7DCC E	Up	0.35
6ZGE B	Down	7N1U B	Down	0.35
7MJG C	Down	7KRQ C	Down	0.35
7BNM B	Down	7LRT B	Up	0.35
7KMK A	Up	7KMK B	Up	0.35
7KRQ A	Down	7DCC K	Up	0.35
7DCC E	Up	6ZGE C	Down	0.35
7DCC E	Up	6XR8 B	Down	0.35
7DCC E	Up	6ZGE A	Down	0.35
6ZGE C	Down	7N1U B	Down	0.35
7BNM A	Down	7LRT B	Up	0.35
7BNM A	Down	7DCC K	Up	0.35
7A25 A	Up	7N1U C	Down	0.35
7MJG A	Up	7KRQ C	Down	0.35
7N1U B	Down	6ZGE A	Down	0.35
7BNM C	Down	6XR8 A	Down	0.36
7BNM C	Down	6XR8 B	Down	0.36
7E8C A	Up	7KMK B	Up	0.36
7E8C A	Up	7LRT B	Up	0.36
6VSB Modeled	Up	7LRT C	Up	0.36
7A25 C	Down	7E8C C	Up	0.36
7N1U A	Down	7DCC I	Up	0.36
6VSB Modeled Equilibrated	Up	7LRT C	Up	0.36
7DCC I	Up	7A25 B	Down	0.36
7DCC I	Up	7LRT A	Up	0.36
7BNM B	Down	6XR8 A	Down	0.36
7A25 B	Down	7N1U B	Down	0.36
7DCC E	Up	7A25 A	Up	0.36
6XR8 A	Down	7BNM A	Down	0.36
6VSB Modeled 200ns	Up	7N1U C	Down	0.36
7A25 A	Up	7E8C B	Up	0.36
7KRQ B	Down	7DCC K	Up	0.36
7N1U C	Down	7LRT C	Up	0.36
7BNM C	Down	7KRQ A	Down	0.37
7BNM C	Down	7KRQ B	Down	0.37
7E8C A	Up	7KRQ C	Down	0.37
7A25 C	Down	7BNN A	Down	0.37
7N1U A	Down	7BNN C	Down	0.37
7DCC I	Up	7KMK B	Up	0.37
7BNM B	Down	7KRQ A	Down	0.37
7BNM B	Down	7KRQ B	Down	0.37
7BNM B	Down	6XR8 B	Down	0.37
7JJI A	Down	6XR8 A	Down	0.37
7KRQ A	Down	7BNM A	Down	0.37
6XR8 A	Down	7JJI B	Down	0.37
6XR8 A	Down	7JJI C	Down	0.37
7MJG B	Down	6XR8 B	Down	0.37
7BNM A	Down	7KRQ B	Down	0.37
7BNM A	Down	6XR8 B	Down	0.37
7A25 A	Up	7N1U B	Down	0.37
7BNM C	Down	7DCC E	Up	0.38
7E8C A	Up	6VSB Modeled 200ns	Up	0.38
6VSB Modeled	Up	7N1U A	Down	0.38
7A25 C	Down	7N1U C	Down	0.38
7N1U A	Down	6VSB Modeled Equilibrated	Up	0.38
7MJG C	Down	7KRQ A	Down	0.38
7MJG C	Down	7KRQ B	Down	0.38
7DCC I	Up	7KRQ A	Down	0.38
7BNM B	Down	7DCC E	Up	0.38
7KMK A	Up	7E8C B	Up	0.38
7A25 B	Down	7DCC K	Up	0.38
7KRQ A	Down	7MJG A	Up	0.38
7DCC E	Up	7BNM A	Down	0.38
7DCC E	Up	6XR8 C	Down	0.38
7BNN C	Down	7N1U B	Down	0.38
7E8C C	Up	6XR8 C	Down	0.38
7KMK B	Up	7E8C B	Up	0.38
7A25 A	Up	7BNN A	Down	0.38
7KRQ B	Down	7MJG A	Up	0.38
7BNM C	Down	7LRT C	Up	0.39
7E8C A	Up	7N1U A	Down	0.39
7E8C A	Up	7MJG B	Down	0.39
7E8C A	Up	7JJI B	Down	0.39
7E8C A	Up	7JJI C	Down	0.39
6VSB Modeled	Up	7BNN A	Down	0.39
7A25 C	Down	7E8C B	Up	0.39
7BNN B	Up	6ZGE B	Down	0.39
7BNN B	Up	6ZGE C	Down	0.39
7BNN B	Up	6ZGE A	Down	0.39
6VSB Modeled Equilibrated	Up	7BNN A	Down	0.39
6ZGE B	Down	7BNN A	Down	0.39
7DCC I	Up	7KRQ B	Down	0.39
7BNM B	Down	7LRT C	Up	0.39
7A25 B	Down	7MJG B	Down	0.39
7MJG B	Down	7LRT B	Up	0.39
6ZGE C	Down	7BNN A	Down	0.39
7BNM A	Down	7LRT C	Up	0.39
7E8C B	Up	6XR8 C	Down	0.39
7BNN A	Down	6ZGE A	Down	0.39
7BNM C	Down	7KRQ C	Down	0.4
7E8C A	Up	7JJI A	Down	0.4
7E8C A	Up	6XR8 A	Down	0.4
6VSB Modeled	Up	7BNN C	Down	0.4
7N1U A	Down	7MJG A	Up	0.4
7BNN B	Up	6VSB Modeled 200ns	Up	0.4
6VSB Modeled Equilibrated	Up	7BNN C	Down	0.4
6ZGE B	Down	7E8C C	Up	0.4
7MJG C	Down	7LRT A	Up	0.4
7CWS O	Up	7MJG B	Down	0.4
7BNM B	Down	7KRQ C	Down	0.4
7LRT A	Up	7MJG A	Up	0.4
7DCC E	Up	7KMK B	Up	0.4
7MJG B	Down	7CWL A	Down	0.4
6ZGE C	Down	7E8C C	Up	0.4
6VSB Modeled 200ns	Up	7N1U B	Down	0.4
7E8C C	Up	7KMK B	Up	0.4
7E8C C	Up	6ZGE A	Down	0.4
7BNM A	Down	7KRQ C	Down	0.4
7DCC K	Up	7KRQ C	Down	0.4
7E8C A	Up	7N1U C	Down	0.41
7A25 C	Down	7N1U B	Down	0.41
6ZP2 A	Down	7BNN A	Down	0.41
7N1U A	Down	7MJG C	Down	0.41
7N1U A	Down	7DCC E	Up	0.41
7MJG C	Down	7CWS O	Up	0.41
7MJG C	Down	7CWL A	Down	0.41
7MJG C	Down	6XR8 C	Down	0.41
7CWS O	Up	7MJG A	Up	0.41
7KMK A	Up	7E8C C	Up	0.41
7A25 B	Down	7BNN A	Down	0.41
7LRT A	Up	7E8C C	Up	0.41
6XR8 A	Down	7BNN C	Down	0.41
7MJG B	Down	7E8C C	Up	0.41
7MJG B	Down	7E8C B	Up	0.41
7MJG B	Down	7LRT C	Up	0.41
7BNN C	Down	7KMK C	Down	0.41
6ZP2 C	Down	7BNN A	Down	0.41
7MJG A	Up	7CWL A	Down	0.41
7MJG A	Up	6XR8 C	Down	0.41
6ZP2 B	Down	7BNN A	Down	0.41
7BNM C	Down	7E8C A	Up	0.42
7E8C A	Up	7DCC I	Up	0.42
7E8C A	Up	7BNM B	Down	0.42
7E8C A	Up	7BNM A	Down	0.42
7E8C A	Up	7LRT C	Up	0.42
7BNN B	Up	7A25 A	Up	0.42
6ZGE B	Down	7E8C B	Up	0.42
7CWS O	Up	7BNN C	Down	0.42
7JJI A	Down	7LRT C	Up	0.42
7KRQ A	Down	7E8C C	Up	0.42
7LRT A	Up	7DCC E	Up	0.42
7LRT A	Up	7E8C B	Up	0.42
7MJG B	Down	7BNN C	Down	0.42
7BNN C	Down	7CWL A	Down	0.42
6ZGE C	Down	7E8C B	Up	0.42
7E8C C	Up	7KRQ B	Down	0.42
7E8C C	Up	6XR8 B	Down	0.42
7E8C C	Up	7KRQ C	Down	0.42
7JJI B	Down	7LRT C	Up	0.42
7E8C B	Up	6ZGE A	Down	0.42
7LRT C	Up	7JJI C	Down	0.42
7BNM C	Down	7N1U A	Down	0.43
7E8C A	Up	7KMK A	Up	0.43
7E8C A	Up	7N1U B	Down	0.43
7CWL B	Up	7C2L B	Down	0.43
7CWL B	Up	7C2L C	Down	0.43
7CWL B	Up	7C2L A	Up	0.43
7C2L B	Down	7CWS R	Up	0.43
7N1U A	Down	7BNM B	Down	0.43
7N1U A	Down	7BNM A	Down	0.43
7BNN B	Up	7DCC I	Up	0.43
7DCC I	Up	7BNN C	Down	0.43
7DCC I	Up	7KRQ C	Down	0.43
7A25 B	Down	7DCC E	Up	0.43
7KRQ A	Down	7DCC E	Up	0.43
7KRQ A	Down	7E8C B	Up	0.43
7MJG B	Down	7A25 A	Up	0.43
7BNN C	Down	7LRT C	Up	0.43
7KMK B	Up	7DCC K	Up	0.43
7KRQ B	Down	7E8C B	Up	0.43
6XR8 B	Down	7E8C B	Up	0.43
7CWS R	Up	7C2L A	Up	0.43
7E8C A	Up	7MJG C	Down	0.44
7BNN B	Up	6ZGG A	Down	0.44
7A25 B	Down	7JJI A	Down	0.44
7A25 B	Down	7JJI B	Down	0.44
7A25 B	Down	7JJI C	Down	0.44
7DCC E	Up	7KRQ B	Down	0.44
7C2L C	Down	7CWS R	Up	0.44
7E8C B	Up	7KRQ C	Down	0.44
7E8C A	Up	7DCC K	Up	0.45
7E8C A	Up	7MJG A	Up	0.45
6ZP2 A	Down	6ZGG B	Up	0.45
7BNN B	Up	6ZGG C	Down	0.45
7BNN B	Up	6ZGG B	Up	0.45
6ZGE B	Down	7JJI A	Down	0.45
6ZGE B	Down	7JJI B	Down	0.45
6ZGE B	Down	7JJI C	Down	0.45
7MJG C	Down	6XR8 B	Down	0.45
7MJG C	Down	7E8C B	Up	0.45
7CWS O	Up	7N1U B	Down	0.45
7JJI A	Down	7BNN C	Down	0.45
7JJI A	Down	6ZGE C	Down	0.45
7JJI A	Down	7A25 A	Up	0.45
7JJI A	Down	6ZGE A	Down	0.45
6XR8 A	Down	7MJG B	Down	0.45
7BNN C	Down	7JJI B	Down	0.45
7BNN C	Down	7DCC K	Up	0.45
7BNN C	Down	7JJI C	Down	0.45
6ZGE C	Down	7JJI B	Down	0.45
6ZGE C	Down	7JJI C	Down	0.45
6VSB Modeled 200ns	Up	7BNN A	Down	0.45
7E8C C	Up	7LRT B	Up	0.45
7A25 A	Up	7JJI B	Down	0.45
7A25 A	Up	7JJI C	Down	0.45
7LRT B	Up	7E8C B	Up	0.45
7JJI B	Down	6ZGE A	Down	0.45
6ZP2 C	Down	6ZGG B	Up	0.45
6XR8 B	Down	7MJG A	Up	0.45
7MJG A	Up	7E8C B	Up	0.45
6ZP2 B	Down	6ZGG B	Up	0.45
7CWL A	Down	7N1U B	Down	0.45
7JJI C	Down	6ZGE A	Down	0.45
7A25 C	Down	7KMK B	Up	0.46
6ZP2 A	Down	6ZGG A	Down	0.46
7BNN B	Up	7A25 B	Down	0.46
7BNN B	Up	7DCC E	Up	0.46
7MJG C	Down	7A25 B	Down	0.46
7MJG C	Down	7E8C C	Up	0.46
6ZGG A	Down	6ZP2 C	Down	0.46
6ZGG A	Down	6ZP2 B	Down	0.46
7CWS O	Up	7N1U C	Down	0.46
7A25 B	Down	7MJG A	Up	0.46
7A25 B	Down	7KMK C	Down	0.46
7JJI A	Down	7E8C C	Up	0.46
7JJI A	Down	7E8C B	Up	0.46
7E8C C	Up	7JJI B	Down	0.46
7E8C C	Up	7JJI C	Down	0.46
7JJI B	Down	7E8C B	Up	0.46
7N1U C	Down	7CWL A	Down	0.46
7E8C B	Up	7JJI C	Down	0.46
7BNM C	Down	7N1U C	Down	0.47
7N1U A	Down	7E8C C	Up	0.47
7N1U A	Down	7E8C B	Up	0.47
7BNN B	Up	7BNN C	Down	0.47
7BNN B	Up	7DCC K	Up	0.47
6ZGE B	Down	7MJG B	Down	0.47
7MJG C	Down	7LRT B	Up	0.47
7BNM B	Down	7N1U C	Down	0.47
7JJI A	Down	6VSB Modeled 200ns	Up	0.47
7MJG B	Down	6ZGE C	Down	0.47
7MJG B	Down	6ZGE A	Down	0.47
6VSB Modeled 200ns	Up	7E8C C	Up	0.47
6VSB Modeled 200ns	Up	7JJI B	Down	0.47
6VSB Modeled 200ns	Up	7JJI C	Down	0.47
7E8C C	Up	7MJG A	Up	0.47
7BNM A	Down	7N1U C	Down	0.47
7KMK B	Up	7A25 A	Up	0.47
7LRT B	Up	7MJG A	Up	0.47
7BNM C	Down	7E8C C	Up	0.48
7E8C A	Up	7DCC E	Up	0.48
7A25 C	Down	7KMK C	Down	0.48
7BNM B	Down	7E8C C	Up	0.48
7A25 B	Down	7KMK B	Up	0.48
7DCC E	Up	7KRQ C	Down	0.48
7E8C C	Up	7BNM A	Down	0.48
7E8C C	Up	7N1U C	Down	0.48
7DCC K	Up	7N1U C	Down	0.48
7N1U C	Down	7E8C B	Up	0.48
7MJG A	Up	7LRT C	Up	0.48
6VSB Modeled	Up	7MJG B	Down	0.49
6VSB Modeled	Up	7DCC K	Up	0.49
7A25 C	Down	7JJI A	Down	0.49
7A25 C	Down	7JJI B	Down	0.49
7A25 C	Down	7JJI C	Down	0.49
6VSB Modeled Equilibrated	Up	7MJG B	Down	0.49
6VSB Modeled Equilibrated	Up	7DCC K	Up	0.49
7MJG C	Down	7BNN C	Down	0.49
7MJG C	Down	7LRT C	Up	0.49
6XR8 A	Down	7E8C C	Up	0.49
7BNN C	Down	7KMK B	Up	0.49
7BNN C	Down	7MJG A	Up	0.49
7BNN C	Down	7BNN A	Down	0.49
6VSB Modeled 200ns	Up	7E8C B	Up	0.49
7E8C C	Up	7LRT C	Up	0.49
7E8C C	Up	7N1U B	Down	0.49
7A25 A	Up	7KMK C	Down	0.49
7DCC K	Up	7N1U B	Down	0.49
7BNM C	Down	7N1U B	Down	0.5
7E8C A	Up	6VSB Modeled	Up	0.5
7E8C A	Up	6VSB Modeled Equilibrated	Up	0.5
7A25 C	Down	7MJG B	Down	0.5
6ZGE B	Down	7KMK B	Up	0.5
6ZGG A	Down	7BNN A	Down	0.5
7DCC I	Up	7E8C C	Up	0.5
7DCC I	Up	7E8C B	Up	0.5
7CWS O	Up	7E8C B	Up	0.5
7BNM B	Down	7N1U B	Down	0.5
6XR8 A	Down	7E8C B	Up	0.5
6ZGE C	Down	7KMK B	Up	0.5
7BNM A	Down	7N1U B	Down	0.5
7KMK B	Up	7LRT B	Up	0.5
7KMK B	Up	6XR8 B	Down	0.5
7KMK B	Up	6ZGE A	Down	0.5
7E8C B	Up	7LRT C	Up	0.5
7E8C B	Up	7CWL A	Down	0.5
7E8C B	Up	7N1U B	Down	0.5
7BNM C	Down	7E8C B	Up	0.51
6VSB Modeled	Up	7JJI A	Down	0.51
6VSB Modeled	Up	7JJI B	Down	0.51
6VSB Modeled	Up	7JJI C	Down	0.51
6VSB Modeled Equilibrated	Up	7JJI A	Down	0.51
6VSB Modeled Equilibrated	Up	7JJI B	Down	0.51
6VSB Modeled Equilibrated	Up	7JJI C	Down	0.51
7MJG C	Down	7A25 A	Up	0.51
7CWS O	Up	7E8C C	Up	0.51
7BNM B	Down	7E8C B	Up	0.51
7JJI A	Down	7DCC K	Up	0.51
7DCC E	Up	7BNN C	Down	0.51
6VSB Modeled 200ns	Up	7KMK B	Up	0.51
7E8C C	Up	7CWL A	Down	0.51
7BNM A	Down	7E8C B	Up	0.51
7KMK B	Up	6XR8 C	Down	0.51
7A25 A	Up	7MJG A	Up	0.51
7JJI B	Down	7DCC K	Up	0.51
7DCC K	Up	7JJI C	Down	0.51
7LRT C	Up	7BNN A	Down	0.51
7KRQ C	Down	7BNN A	Down	0.51
6ZGG B	Up	7BNN A	Down	0.51
7E8C A	Up	7CWS O	Up	0.52
7E8C A	Up	7CWL A	Down	0.52
7MJG C	Down	6XR8 A	Down	0.52
7DCC I	Up	7N1U C	Down	0.52
7CWS O	Up	7A25 B	Down	0.52
7CWS O	Up	7LRT A	Up	0.52
7CWS O	Up	7KRQ C	Down	0.52
7A25 B	Down	7CWL A	Down	0.52
7KRQ A	Down	7BNN A	Down	0.52
7LRT A	Up	7CWL A	Down	0.52
6XR8 A	Down	7MJG A	Up	0.52
7CWL A	Down	7KRQ C	Down	0.52
6VSB Modeled	Up	7DCC I	Up	0.53
6VSB Modeled Equilibrated	Up	7DCC I	Up	0.53
6ZGE B	Down	7KMK C	Down	0.53
7DCC I	Up	7KMK C	Down	0.53
7DCC I	Up	7N1U B	Down	0.53
7CWS O	Up	7KRQ A	Down	0.53
7CWS O	Up	7KRQ B	Down	0.53
7KRQ A	Down	7CWL A	Down	0.53
7LRT A	Up	7BNN A	Down	0.53
6XR8 A	Down	7KMK B	Up	0.53
6XR8 A	Down	7BNN A	Down	0.53
6ZGE C	Down	7KMK C	Down	0.53
7KRQ B	Down	7CWL A	Down	0.53
7KRQ B	Down	7BNN A	Down	0.53
7KMK C	Down	6ZGE A	Down	0.53
6XR8 C	Down	7BNN A	Down	0.53
7DCC I	Up	7BNN A	Down	0.54
7KMK A	Up	7BNN C	Down	0.54
7MJG B	Down	6VSB Modeled 200ns	Up	0.54
7E8C C	Up	7DCC K	Up	0.54
7DCC K	Up	7E8C B	Up	0.54
7BNM C	Down	7KMK B	Up	0.55
7BNM C	Down	7KMK C	Down	0.55
6VSB Modeled	Up	7BNN B	Up	0.55
7N1U A	Down	7KMK B	Up	0.55
7BNN B	Up	6VSB Modeled Equilibrated	Up	0.55
6ZGE B	Down	7MJG C	Down	0.55
6ZGE B	Down	7MJG A	Up	0.55
7MJG C	Down	6ZGE C	Down	0.55
7MJG C	Down	6ZGE A	Down	0.55
7DCC I	Up	7JJI A	Down	0.55
7DCC I	Up	7JJI B	Down	0.55
7DCC I	Up	7JJI C	Down	0.55
7BNM B	Down	7KMK B	Up	0.55
7BNM B	Down	7KMK C	Down	0.55
7LRT A	Up	7KMK B	Up	0.55
6ZGE C	Down	7MJG A	Up	0.55
7BNM A	Down	7KMK B	Up	0.55
7BNM A	Down	7KMK C	Down	0.55
7LRT B	Up	7BNN A	Down	0.55
7MJG A	Up	6ZGE A	Down	0.55
6VSB Modeled	Up	7MJG C	Down	0.56
6VSB Modeled	Up	7DCC E	Up	0.56
6VSB Modeled	Up	7E8C C	Up	0.56
6VSB Modeled	Up	7MJG A	Up	0.56
7BNN B	Up	6XR8 A	Down	0.56
7BNN B	Up	7LRT B	Up	0.56
7BNN B	Up	6XR8 C	Down	0.56
6VSB Modeled Equilibrated	Up	7MJG C	Down	0.56
6VSB Modeled Equilibrated	Up	7DCC E	Up	0.56
6VSB Modeled Equilibrated	Up	7E8C C	Up	0.56
6VSB Modeled Equilibrated	Up	7MJG A	Up	0.56
7CWS O	Up	6XR8 C	Down	0.56
7DCC E	Up	7E8C C	Up	0.56
7KMK B	Up	7LRT C	Up	0.56
7DCC K	Up	7BNN A	Down	0.56
6XR8 B	Down	7BNN A	Down	0.56
7CWL A	Down	6XR8 C	Down	0.56
7E8C A	Up	7BNN B	Up	0.57
7A25 C	Down	7MJG C	Down	0.57
7A25 C	Down	7MJG A	Up	0.57
7N1U A	Down	7CWS O	Up	0.57
7N1U A	Down	7CWL A	Down	0.57
7BNN B	Up	7LRT A	Up	0.57
7BNN B	Up	6XR8 B	Down	0.57
7CWS O	Up	7JJI A	Down	0.57
7CWS O	Up	7JJI B	Down	0.57
7CWS O	Up	7JJI C	Down	0.57
7JJI A	Down	7CWL A	Down	0.57
7KRQ A	Down	7KMK B	Up	0.57
7DCC E	Up	7N1U C	Down	0.57
7DCC E	Up	7E8C B	Up	0.57
7JJI B	Down	7CWL A	Down	0.57
7KMK C	Down	6XR8 C	Down	0.57
7CWL A	Down	7JJI C	Down	0.57
7BNM C	Down	6ZGG A	Down	0.58
7BNN B	Up	7KMK C	Down	0.58
7BNN B	Up	7LRT C	Up	0.58
6ZGG A	Down	7BNM B	Down	0.58
6ZGG A	Down	7BNM A	Down	0.58
7CWS O	Up	7A25 A	Up	0.58
7JJI A	Down	7DCC E	Up	0.58
7DCC E	Up	7JJI B	Down	0.58
7DCC E	Up	7JJI C	Down	0.58
7DCC E	Up	7BNN A	Down	0.58
6VSB Modeled 200ns	Up	7KMK C	Down	0.58
7KMK B	Up	7KRQ B	Down	0.58
7A25 A	Up	7CWL A	Down	0.58
6VSB Modeled	Up	7E8C B	Up	0.59
7BNN B	Up	7KMK B	Up	0.59
6VSB Modeled Equilibrated	Up	7E8C B	Up	0.59
6ZGE B	Down	7CWS O	Up	0.59
6ZGE B	Down	7CWL A	Down	0.59
7CWS O	Up	6ZGE C	Down	0.59
7CWS O	Up	6ZGE A	Down	0.59
7JJI A	Down	7KMK B	Up	0.59
7LRT A	Up	7KMK C	Down	0.59
7DCC E	Up	7KMK C	Down	0.59
7DCC E	Up	7N1U B	Down	0.59
6ZGE C	Down	7CWL A	Down	0.59
7KMK B	Up	7JJI B	Down	0.59
7KMK B	Up	7JJI C	Down	0.59
6XR8 B	Down	7KMK C	Down	0.59
7CWL A	Down	6ZGE A	Down	0.59
7BNM C	Down	7JJI A	Down	0.6
7BNM C	Down	7JJI B	Down	0.6
7BNM C	Down	7JJI C	Down	0.6
7E8C A	Up	7BNN A	Down	0.6
7A25 C	Down	7CWS O	Up	0.6
7A25 C	Down	7CWL A	Down	0.6
6ZP2 A	Down	7BNN B	Up	0.6
7CWL B	Up	7BNN B	Up	0.6
7BNN B	Up	7KRQ A	Down	0.6
7BNN B	Up	6ZP2 C	Down	0.6
7BNN B	Up	7CWS R	Up	0.6
7BNN B	Up	6ZP2 B	Down	0.6
6ZGG A	Down	7DCC E	Up	0.6
7BNM B	Down	7JJI A	Down	0.6
7BNM B	Down	7JJI B	Down	0.6
7BNM B	Down	7JJI C	Down	0.6
7JJI A	Down	7BNM A	Down	0.6
7MJG B	Down	7DCC K	Up	0.6
7BNM A	Down	7JJI B	Down	0.6
7BNM A	Down	7JJI C	Down	0.6
7LRT B	Up	7KMK C	Down	0.6
7DCC K	Up	7KMK C	Down	0.6
7BNM C	Down	7MJG B	Down	0.61
7BNM C	Down	6ZGG B	Up	0.61
7BNN B	Up	7E8C C	Up	0.61
7BNN B	Up	7KRQ B	Down	0.61
7DCC I	Up	7MJG B	Down	0.61
7BNM B	Down	7MJG B	Down	0.61
7BNM B	Down	6ZGG B	Up	0.61
7KMK A	Up	7A25 B	Down	0.61
7MJG B	Down	7BNM A	Down	0.61
7BNM A	Down	6ZGG B	Up	0.61
7KMK B	Up	7KRQ C	Down	0.61
6VSB Modeled	Up	7CWS O	Up	0.62
6VSB Modeled	Up	7CWL A	Down	0.62
7A25 C	Down	7KMK A	Up	0.62
6VSB Modeled Equilibrated	Up	7CWS O	Up	0.62
6VSB Modeled Equilibrated	Up	7CWL A	Down	0.62
7MJG C	Down	6VSB Modeled 200ns	Up	0.62
6ZGG A	Down	7DCC I	Up	0.62
7CWS O	Up	7LRT B	Up	0.62
7KRQ A	Down	7KMK C	Down	0.62
6VSB Modeled 200ns	Up	7MJG A	Up	0.62
7LRT B	Up	7CWL A	Down	0.62
7KRQ B	Down	7KMK C	Down	0.62
7N1U A	Down	7BNN A	Down	0.63
7BNN B	Up	7KRQ C	Down	0.63
7CWS O	Up	6XR8 B	Down	0.63
7DCC E	Up	6ZGG C	Down	0.63
7E8C C	Up	7BNN A	Down	0.63
6XR8 B	Down	7CWL A	Down	0.63
7N1U A	Down	7KMK C	Down	0.64
7BNN B	Up	7E8C B	Up	0.64
7KMK A	Up	7A25 A	Up	0.64
7N1U C	Down	7BNN A	Down	0.64
7BNM C	Down	6ZGG C	Down	0.65
7N1U A	Down	7BNN B	Up	0.65
7DCC I	Up	7KMK A	Up	0.65
7DCC I	Up	6ZGG C	Down	0.65
7BNM B	Down	6ZGG C	Down	0.65
7DCC E	Up	6ZGG B	Up	0.65
6XR8 A	Down	7KMK C	Down	0.65
7BNM A	Down	6ZGG C	Down	0.65
6ZGG C	Down	7BNN A	Down	0.65
7KMK C	Down	7KRQ C	Down	0.65
7N1U B	Down	7BNN A	Down	0.65
7BNM C	Down	6ZP2 A	Down	0.66
7BNM C	Down	6ZP2 C	Down	0.66
7BNM C	Down	6ZP2 B	Down	0.66
6ZP2 A	Down	7BNM B	Down	0.66
6ZP2 A	Down	7BNM A	Down	0.66
7CWL B	Up	6ZGG C	Down	0.66
6ZGG A	Down	7DCC K	Up	0.66
7DCC I	Up	6ZGG B	Up	0.66
7BNM B	Down	6ZP2 C	Down	0.66
7BNM B	Down	6ZP2 B	Down	0.66
7JJI A	Down	7KMK C	Down	0.66
7MJG B	Down	7KMK C	Down	0.66
7BNM A	Down	6ZP2 C	Down	0.66
7BNM A	Down	6ZP2 B	Down	0.66
7JJI B	Down	7KMK C	Down	0.66
6ZGG C	Down	7CWS R	Up	0.66
7KMK C	Down	7LRT C	Up	0.66
7KMK C	Down	7JJI C	Down	0.66
7BNM C	Down	7CWS O	Up	0.67
7BNM C	Down	7CWL A	Down	0.67
7A25 C	Down	6ZGG A	Down	0.67
6ZGE B	Down	7KMK A	Up	0.67
7MJG C	Down	7DCC K	Up	0.67
7CWS O	Up	7BNM B	Down	0.67
7CWS O	Up	7BNM A	Down	0.67
7BNM B	Down	7CWL A	Down	0.67
7KMK A	Up	6ZGE C	Down	0.67
7KMK A	Up	6ZGE A	Down	0.67
7DCC E	Up	7MJG B	Down	0.67
7MJG B	Down	7KMK B	Up	0.67
7BNM A	Down	7CWL A	Down	0.67
7KMK B	Up	7N1U C	Down	0.67
7DCC K	Up	7MJG A	Up	0.67
7E8C B	Up	7BNN A	Down	0.67
6ZP2 A	Down	6ZGG C	Down	0.68
7DCC I	Up	7MJG A	Up	0.68
7CWS O	Up	6VSB Modeled 200ns	Up	0.68
7CWS O	Up	7KMK C	Down	0.68
7CWS O	Up	7LRT C	Up	0.68
6VSB Modeled 200ns	Up	7CWL A	Down	0.68
6ZP2 C	Down	6ZGG C	Down	0.68
6ZGG C	Down	6ZP2 B	Down	0.68
7N1U C	Down	7KMK C	Down	0.68
7KMK C	Down	7CWL A	Down	0.68
7LRT C	Up	7CWL A	Down	0.68
7BNM C	Down	7MJG C	Down	0.69
7BNM C	Down	7KMK A	Up	0.69
7BNM C	Down	7MJG A	Up	0.69
7MJG C	Down	7DCC I	Up	0.69
7MJG C	Down	7BNM B	Down	0.69
7MJG C	Down	7BNM A	Down	0.69
7BNM B	Down	7KMK A	Up	0.69
7BNM B	Down	7MJG A	Up	0.69
7KMK A	Up	7BNM A	Down	0.69
7KMK A	Up	6XR8 C	Down	0.69
7BNM A	Down	7MJG A	Up	0.69
7KMK B	Up	7N1U B	Down	0.69
7A25 C	Down	6ZGG B	Up	0.7
7CWL B	Up	7BNN A	Down	0.7
7BNN B	Up	7KMK A	Up	0.7
7BNN B	Up	7N1U C	Down	0.7
6ZGE B	Down	6ZGG A	Down	0.7
7MJG C	Down	7KMK C	Down	0.7
6ZGG A	Down	6ZGE C	Down	0.7
6ZGG A	Down	6VSB Modeled 200ns	Up	0.7
6ZGG A	Down	7A25 A	Up	0.7
6ZGG A	Down	6ZGE A	Down	0.7
7KMK A	Up	7DCC E	Up	0.7
7KMK A	Up	6VSB Modeled 200ns	Up	0.7
7CWS R	Up	7BNN A	Down	0.7
7CWS Q	Up	7CWS O	Up	0.71
7CWS Q	Up	7CWL A	Down	0.71
7A25 C	Down	6ZGG C	Down	0.71
7CWL B	Up	7KMK C	Down	0.71
7CWS O	Up	7CWL C	Up	0.71
7CWS O	Up	6XR8 A	Down	0.71
7KMK A	Up	7DCC K	Up	0.71
7KMK A	Up	6XR8 B	Down	0.71
7CWL C	Up	7CWL A	Down	0.71
6XR8 A	Down	7CWL A	Down	0.71
7KMK B	Up	6ZGG C	Down	0.71
6ZGG C	Down	7DCC K	Up	0.71
7DCC K	Up	6ZGG B	Up	0.71
7MJG A	Up	7KMK C	Down	0.71
7CWS R	Up	7KMK C	Down	0.71
7KMK C	Down	7N1U B	Down	0.71
7MJG C	Down	7KMK B	Up	0.72
7KMK A	Up	7LRT A	Up	0.72
7KMK B	Up	7MJG A	Up	0.72
7BNN B	Up	7N1U B	Down	0.73
6ZGE B	Down	6ZGG B	Up	0.73
7KMK A	Up	7LRT B	Up	0.73
7MJG B	Down	7BNN A	Down	0.73
6ZGE C	Down	6ZGG B	Up	0.73
7A25 A	Up	6ZGG B	Up	0.73
7KMK C	Down	7BNN A	Down	0.73
6ZGG B	Up	6ZGE A	Down	0.73
6VSB Modeled	Up	6ZP2 A	Down	0.74
6VSB Modeled	Up	6ZP2 C	Down	0.74
6VSB Modeled	Up	6ZP2 B	Down	0.74
7CWS Q	Up	7MJG C	Down	0.74
7CWS Q	Up	7MJG A	Up	0.74
6ZP2 A	Down	6VSB Modeled Equilibrated	Up	0.74
6VSB Modeled Equilibrated	Up	6ZP2 C	Down	0.74
6VSB Modeled Equilibrated	Up	6ZP2 B	Down	0.74
7MJG C	Down	7CWL C	Up	0.74
7MJG C	Down	7DCC E	Up	0.74
6ZGG A	Down	7LRT C	Up	0.74
7KMK A	Up	7JJI A	Down	0.74
7KMK A	Up	7JJI B	Down	0.74
7KMK A	Up	7JJI C	Down	0.74
7CWL C	Up	7MJG A	Up	0.74
7DCC E	Up	7MJG A	Up	0.74
6VSB Modeled 200ns	Up	6ZGG B	Up	0.74
7BNM C	Down	7CWL B	Up	0.75
7BNM C	Down	7CWS R	Up	0.75
6VSB Modeled	Up	7KMK B	Up	0.75
7CWL B	Up	7BNM B	Down	0.75
7CWL B	Up	7KMK A	Up	0.75
7CWL B	Up	7BNM A	Down	0.75
6VSB Modeled Equilibrated	Up	7KMK B	Up	0.75
6ZGG A	Down	7A25 B	Down	0.75
7BNM B	Down	7CWS R	Up	0.75
7KMK A	Up	7KRQ A	Down	0.75
7KMK A	Up	7CWS R	Up	0.75
6VSB Modeled 200ns	Up	6ZGG C	Down	0.75
7BNM A	Down	7CWS R	Up	0.75
6VSB Modeled	Up	7KMK C	Down	0.76
7CWL B	Up	6ZGG B	Up	0.76
7N1U A	Down	7KMK A	Up	0.76
6VSB Modeled Equilibrated	Up	7KMK C	Down	0.76
6ZGE B	Down	6ZGG C	Down	0.76
6ZGG A	Down	6XR8 A	Down	0.76
7CWS O	Up	7BNN A	Down	0.76
7KMK A	Up	7KRQ B	Down	0.76
6ZGE C	Down	6ZGG C	Down	0.76
7KMK B	Up	7BNN A	Down	0.76
7A25 A	Up	6ZGG C	Down	0.76
6ZGG C	Down	6ZGE A	Down	0.76
7CWS R	Up	6ZGG B	Up	0.76
7CWL A	Down	7BNN A	Down	0.76
7A25 C	Down	6ZP2 A	Down	0.77
7A25 C	Down	6ZP2 C	Down	0.77
7A25 C	Down	6ZP2 B	Down	0.77
6ZP2 A	Down	7A25 A	Up	0.77
7KMK A	Up	6XR8 A	Down	0.77
7KMK A	Up	7MJG B	Down	0.77
7A25 A	Up	6ZP2 C	Down	0.77
7A25 A	Up	6ZP2 B	Down	0.77
6ZP2 A	Down	6ZGE B	Down	0.78
6ZP2 A	Down	6ZGE C	Down	0.78
6ZP2 A	Down	6ZGE A	Down	0.78
6ZGE B	Down	6ZP2 C	Down	0.78
6ZGE B	Down	6ZP2 B	Down	0.78
7CWS O	Up	7KMK A	Up	0.78
7KMK A	Up	7CWL A	Down	0.78
7KMK A	Up	7KRQ C	Down	0.78
7A25 B	Down	6ZGG B	Up	0.78
6ZGE C	Down	6ZP2 C	Down	0.78
6ZGE C	Down	6ZP2 B	Down	0.78
6ZP2 C	Down	6ZGE A	Down	0.78
6ZGG C	Down	7KMK C	Down	0.78
6ZP2 B	Down	6ZGE A	Down	0.78
6VSB Modeled	Up	6ZGG A	Down	0.79
6ZP2 A	Down	7CWL B	Up	0.79
6ZP2 A	Down	7CWS R	Up	0.79
7CWL B	Up	6ZP2 C	Down	0.79
7CWL B	Up	6ZP2 B	Down	0.79
6VSB Modeled Equilibrated	Up	6ZGG A	Down	0.79
7MJG C	Down	7BNN A	Down	0.79
7DCC I	Up	7CWS O	Up	0.79
7DCC I	Up	7CWL A	Down	0.79
7JJI A	Down	7BNN A	Down	0.79
7JJI B	Down	7BNN A	Down	0.79
6ZP2 C	Down	7CWS R	Up	0.79
7MJG A	Up	7BNN A	Down	0.79
7CWS R	Up	6ZP2 B	Down	0.79
7LRT C	Up	6ZGG B	Up	0.79
7JJI C	Down	7BNN A	Down	0.79
7CWS Q	Up	7MJG B	Down	0.8
7A25 C	Down	7CWL B	Up	0.8
7A25 C	Down	7CWS R	Up	0.8
6ZP2 A	Down	7A25 B	Down	0.8
7CWL B	Up	6ZGG A	Down	0.8
7CWL B	Up	7BNN C	Down	0.8
7MJG C	Down	7KMK A	Up	0.8
6ZGG A	Down	7LRT B	Up	0.8
6ZGG A	Down	7CWS R	Up	0.8
7CWS O	Up	7DCC K	Up	0.8
7KMK A	Up	7N1U C	Down	0.8
7KMK A	Up	7LRT C	Up	0.8
7A25 B	Down	6ZP2 C	Down	0.8
7A25 B	Down	6ZGG C	Down	0.8
7A25 B	Down	6ZP2 B	Down	0.8
7CWL C	Up	7MJG B	Down	0.8
7BNN C	Down	7CWS R	Up	0.8
7DCC K	Up	7CWL A	Down	0.8
7CWL B	Up	7E8C C	Up	0.81
7BNN B	Up	7JJI A	Down	0.81
7BNN B	Up	7JJI B	Down	0.81
7BNN B	Up	7JJI C	Down	0.81
7KMK A	Up	7MJG A	Up	0.81
6XR8 A	Down	6ZGG B	Up	0.81
6VSB Modeled	Up	6ZGG B	Up	0.82
7CWL B	Up	7A25 B	Down	0.82
6VSB Modeled Equilibrated	Up	6ZGG B	Up	0.82
6ZGG A	Down	6XR8 B	Down	0.82
7CWS O	Up	7KMK B	Up	0.82
7A25 B	Down	7CWS R	Up	0.82
7E8C C	Up	7CWS R	Up	0.82
7KMK B	Up	7CWL A	Down	0.82
6ZP2 A	Down	6VSB Modeled 200ns	Up	0.83
7BNN B	Up	7MJG B	Down	0.83
6ZGG A	Down	7KMK B	Up	0.83
6ZGG A	Down	6XR8 C	Down	0.83
7KMK A	Up	7N1U B	Down	0.83
6VSB Modeled 200ns	Up	6ZP2 C	Down	0.83
6VSB Modeled 200ns	Up	6ZP2 B	Down	0.83
6ZP2 A	Down	7LRT C	Up	0.84
7CWL B	Up	7A25 A	Up	0.84
6ZGG A	Down	7BNN C	Down	0.84
6XR8 A	Down	6ZGG C	Down	0.84
7A25 A	Up	7CWS R	Up	0.84
6ZP2 C	Down	7LRT C	Up	0.84
7LRT C	Up	6ZP2 B	Down	0.84
7E8C A	Up	7CWL B	Up	0.85
7E8C A	Up	7CWS R	Up	0.85
7CWL B	Up	7E8C B	Up	0.85
7BNN B	Up	7CWS O	Up	0.85
7BNN B	Up	7CWL A	Down	0.85
6ZGG A	Down	7KRQ A	Down	0.85
6ZGG A	Down	7LRT A	Up	0.85
7KMK A	Up	6ZGG C	Down	0.85
7BNN C	Down	6ZGG C	Down	0.85
7KMK B	Up	6ZGG B	Up	0.85
7LRT B	Up	6ZGG B	Up	0.85
7CWS R	Up	7E8C B	Up	0.85
7E8C A	Up	6ZGG C	Down	0.86
7CWL B	Up	6ZGE B	Down	0.86
7CWL B	Up	6ZGE C	Down	0.86
7CWL B	Up	6ZGE A	Down	0.86
6ZGE B	Down	7CWS R	Up	0.86
6ZGG A	Down	7KRQ B	Down	0.86
6ZGG A	Down	7KRQ C	Down	0.86
7LQV A	Down	7DCC E	Up	0.86
7LQV A	Down	6ZGG C	Down	0.86
7BNN C	Down	6ZGG B	Up	0.86
6ZGE C	Down	7CWS R	Up	0.86
6ZGG C	Down	7LRT C	Up	0.86
7CWS R	Up	6ZGE A	Down	0.86
6ZP2 A	Down	7C2L B	Down	0.87
6ZP2 A	Down	7DCC I	Up	0.87
6ZP2 A	Down	7C2L C	Down	0.87
6ZP2 A	Down	7KRQ C	Down	0.87
6ZP2 A	Down	7C2L A	Up	0.87
7C2L B	Down	6ZP2 C	Down	0.87
7C2L B	Down	6ZP2 B	Down	0.87
7DCC I	Up	6ZP2 C	Down	0.87
7DCC I	Up	6ZP2 B	Down	0.87
7CWS O	Up	7DCC E	Up	0.87
7KMK A	Up	7BNN A	Down	0.87
7DCC E	Up	7CWL A	Down	0.87
7C2L C	Down	6ZP2 C	Down	0.87
7C2L C	Down	6ZP2 B	Down	0.87
7KMK B	Up	7CWS R	Up	0.87
7LRT B	Up	6ZGG C	Down	0.87
6ZP2 C	Down	7KRQ C	Down	0.87
6ZP2 C	Down	7C2L A	Up	0.87
6XR8 B	Down	6ZGG B	Up	0.87
6ZP2 B	Down	7KRQ C	Down	0.87
6ZP2 B	Down	7C2L A	Up	0.87
6ZGG B	Up	6XR8 C	Down	0.87
6ZP2 A	Down	7DCC E	Up	0.88
6ZP2 A	Down	6XR8 A	Down	0.88
6ZP2 A	Down	7BNN C	Down	0.88
7CWL B	Up	7KMK B	Up	0.88
7DCC E	Up	6ZP2 C	Down	0.88
7DCC E	Up	7LQV B	Up	0.88
7DCC E	Up	6ZP2 B	Down	0.88
7DCC E	Up	7LQV C	Down	0.88
6XR8 A	Down	6ZP2 C	Down	0.88
6XR8 A	Down	6ZP2 B	Down	0.88
7BNN C	Down	6ZP2 C	Down	0.88
7BNN C	Down	6ZP2 B	Down	0.88
7E8C C	Up	6ZGG C	Down	0.88
6ZGG C	Down	6XR8 B	Down	0.88
7E8C A	Up	6ZGG A	Down	0.89
6VSB Modeled	Up	7KMK A	Up	0.89
6ZP2 A	Down	7KRQ A	Down	0.89
6ZP2 A	Down	7DCC K	Up	0.89
6VSB Modeled Equilibrated	Up	7KMK A	Up	0.89
7KRQ A	Down	6ZP2 C	Down	0.89
7KRQ A	Down	6ZP2 B	Down	0.89
7KRQ A	Down	6ZGG B	Up	0.89
7LRT A	Up	6ZGG B	Up	0.89
6ZP2 C	Down	7DCC K	Up	0.89
6ZGG C	Down	7LQV C	Down	0.89
6ZGG C	Down	6XR8 C	Down	0.89
7DCC K	Up	6ZP2 B	Down	0.89
6ZP2 A	Down	7KRQ B	Down	0.9
6ZP2 A	Down	6XR8 C	Down	0.9
7C2L B	Down	7BNN B	Up	0.9
7C2L B	Down	7BNN A	Down	0.9
7N1U A	Down	6ZGG A	Down	0.9
7BNN B	Up	7MJG C	Down	0.9
7BNN B	Up	7MJG A	Up	0.9
7BNN B	Up	7C2L A	Up	0.9
6ZGG A	Down	7LQV A	Down	0.9
7C2L C	Down	7BNN A	Down	0.9
7KRQ B	Down	6ZP2 C	Down	0.9
7KRQ B	Down	6ZP2 B	Down	0.9
7KRQ B	Down	6ZGG B	Up	0.9
6ZP2 C	Down	6XR8 C	Down	0.9
6ZP2 B	Down	6XR8 C	Down	0.9
7KRQ C	Down	6ZGG B	Up	0.9
7BNN A	Down	7C2L A	Up	0.9
7E8C A	Up	6ZGG B	Up	0.91
6ZP2 A	Down	7LRT A	Up	0.91
6ZP2 A	Down	7LRT B	Up	0.91
7CWL B	Up	6VSB Modeled 200ns	Up	0.91
7BNN B	Up	7C2L C	Down	0.91
6ZGG A	Down	7KMK C	Down	0.91
7DCC I	Up	7LQV A	Down	0.91
7LRT A	Up	6ZP2 C	Down	0.91
7LRT A	Up	6ZP2 B	Down	0.91
6VSB Modeled 200ns	Up	7CWS R	Up	0.91
7LRT B	Up	6ZP2 C	Down	0.91
7LRT B	Up	6ZP2 B	Down	0.91
6ZGG C	Down	7E8C B	Up	0.91
6VSB Modeled	Up	6ZGG C	Down	0.92
6VSB Modeled Equilibrated	Up	6ZGG C	Down	0.92
6ZGG A	Down	7E8C C	Up	0.92
7LQV A	Down	6ZGG B	Up	0.92
7LRT A	Up	6ZGG C	Down	0.92
7KMK C	Down	6ZGG B	Up	0.92
6ZP2 A	Down	6XR8 B	Down	0.93
7CWL B	Up	7DCC I	Up	0.93
7DCC I	Up	7LQV B	Up	0.93
7DCC I	Up	7CWS R	Up	0.93
7DCC I	Up	7LQV C	Down	0.93
6ZP2 C	Down	6XR8 B	Down	0.93
6XR8 B	Down	6ZP2 B	Down	0.93
7CWS Q	Up	7N1U B	Down	0.94
7C2L B	Down	6ZGG C	Down	0.94
6ZGG A	Down	7LQV C	Down	0.94
7CWL C	Up	7N1U B	Down	0.94
7LQV A	Down	7DCC K	Up	0.94
7KRQ A	Down	6ZGG C	Down	0.94
7C2L C	Down	6ZGG C	Down	0.94
7E8C C	Up	6ZGG B	Up	0.94
6ZGG C	Down	7C2L A	Up	0.94
7N1U A	Down	6ZGG B	Up	0.95
6ZGG A	Down	7E8C B	Up	0.95
7KRQ B	Down	6ZGG C	Down	0.95
7LQV B	Up	6ZGG C	Down	0.95
7LQV B	Up	7DCC K	Up	0.95
7DCC K	Up	7LQV C	Down	0.95
7CWS Q	Up	7N1U C	Down	0.96
7CWL C	Up	7N1U C	Down	0.96
7CWL B	Up	7DCC E	Up	0.97
7DCC E	Up	7CWS R	Up	0.97
6ZGG C	Down	7KRQ C	Down	0.97
7E8C B	Up	6ZGG B	Up	0.97
7LQV C	Down	6ZGG B	Up	0.97
7E8C A	Up	6ZP2 A	Down	0.98
7E8C A	Up	6ZP2 C	Down	0.98
7E8C A	Up	6ZP2 B	Down	0.98
6VSB Modeled	Up	7CWL B	Up	0.98
6VSB Modeled	Up	7CWS R	Up	0.98
7CWS Q	Up	7KRQ C	Down	0.98
7CWL B	Up	6VSB Modeled Equilibrated	Up	0.98
7N1U A	Down	6ZGG C	Down	0.98
6VSB Modeled Equilibrated	Up	7CWS R	Up	0.98
7CWL C	Up	7KRQ C	Down	0.98
7N1Q B	Down	7LQV B	Up	0.98
7KMK B	Up	7LQV C	Down	0.98
7CWS Q	Up	7JJI A	Down	0.99
7CWS Q	Up	7E8C C	Up	0.99
7CWS Q	Up	7JJI B	Down	0.99
7CWS Q	Up	7JJI C	Down	0.99
6ZP2 A	Down	7N1U A	Down	0.99
7C2L B	Down	6ZGG B	Up	0.99
7N1U A	Down	6ZP2 C	Down	0.99
7N1U A	Down	6ZP2 B	Down	0.99
7CWL C	Up	7JJI A	Down	0.99
7CWL C	Up	7E8C C	Up	0.99
7CWL C	Up	7JJI B	Down	0.99
7CWL C	Up	7JJI C	Down	0.99
7LQV A	Down	7KMK B	Up	0.99
7C2L C	Down	6ZGG B	Up	0.99
7KMK B	Up	7LQV B	Up	0.99
6ZGG B	Up	7C2L A	Up	0.99
7CWS Q	Up	7E8C B	Up	1
6ZP2 A	Down	7E8C C	Up	1
6ZP2 A	Down	7N1U C	Down	1
6ZP2 A	Down	7N1U B	Down	1
7CWL B	Up	7DCC K	Up	1
7CWL B	Up	6XR8 C	Down	1
6ZGG A	Down	7LQV B	Up	1
6ZGG A	Down	7N1U C	Down	1
7CWL C	Up	7E8C B	Up	1
7N1Q B	Down	7LQV C	Down	1
7E8C C	Up	6ZP2 C	Down	1
7E8C C	Up	6ZP2 B	Down	1
6ZP2 C	Down	7N1U C	Down	1
6ZP2 C	Down	7N1U B	Down	1
7DCC K	Up	7CWS R	Up	1
7N1U C	Down	6ZP2 B	Down	1
7CWS R	Up	6XR8 C	Down	1
6ZP2 B	Down	7N1U B	Down	1
6ZGG A	Down	7N1U B	Down	1.01
7BNM C	Down	7C2L B	Down	1.02
7BNM C	Down	7C2L C	Down	1.02
7BNM C	Down	7C2L A	Up	1.02
7CWL B	Up	7LRT A	Up	1.02
7C2L B	Down	7BNM B	Down	1.02
7C2L B	Down	7BNM A	Down	1.02
6ZGG A	Down	7KMK A	Up	1.02
7BNM B	Down	7C2L C	Down	1.02
7BNM B	Down	7C2L A	Up	1.02
7KMK A	Up	6ZGG B	Up	1.02
7LRT A	Up	7CWS R	Up	1.02
7C2L C	Down	7BNM A	Down	1.02
7BNM A	Down	7C2L A	Up	1.02
7E8C A	Up	7CWS Q	Up	1.03
7E8C A	Up	7CWL C	Up	1.03
7CWS Q	Up	7A25 B	Down	1.03
7CWS Q	Up	7BNN C	Down	1.03
7CWS Q	Up	7KRQ B	Down	1.03
7A25 B	Down	7CWL C	Up	1.03
7CWL C	Up	7BNN C	Down	1.03
7CWL C	Up	7KRQ B	Down	1.03
7LQV B	Up	6ZGG B	Up	1.03
6VSB Modeled	Up	7CWS Q	Up	1.04
6VSB Modeled	Up	7CWL C	Up	1.04
7CWS Q	Up	6VSB Modeled Equilibrated	Up	1.04
7CWS Q	Up	7KRQ A	Down	1.04
6ZP2 A	Down	7E8C B	Up	1.04
7CWL B	Up	7CWS O	Up	1.04
7CWL B	Up	7KRQ A	Down	1.04
7CWL B	Up	7LRT B	Up	1.04
7CWL B	Up	7KRQ B	Down	1.04
7CWL B	Up	6XR8 B	Down	1.04
7CWL B	Up	7CWL A	Down	1.04
7CWL B	Up	7KRQ C	Down	1.04
7C2L B	Down	6ZGG A	Down	1.04
6VSB Modeled Equilibrated	Up	7CWL C	Up	1.04
6ZGG A	Down	7C2L C	Down	1.04
6ZGG A	Down	7C2L A	Up	1.04
7CWS O	Up	7CWS R	Up	1.04
7CWL C	Up	7KRQ A	Down	1.04
7KRQ A	Down	7CWS R	Up	1.04
7LRT B	Up	7CWS R	Up	1.04
7KRQ B	Down	7CWS R	Up	1.04
6ZP2 C	Down	7E8C B	Up	1.04
7LQV B	Up	7N1Q A	Up	1.04
7N1U C	Down	6ZGG B	Up	1.04
6XR8 B	Down	7CWS R	Up	1.04
7CWS R	Up	7CWL A	Down	1.04
7CWS R	Up	7KRQ C	Down	1.04
7E8C B	Up	6ZP2 B	Down	1.04
7CWS Q	Up	7LRT A	Up	1.05
7CWL B	Up	6XR8 A	Down	1.05
7CWL B	Up	7LRT C	Up	1.05
7CWL C	Up	7LRT A	Up	1.05
6XR8 A	Down	7CWS R	Up	1.05
7N1Q A	Up	7LQV C	Down	1.05
7CWS R	Up	7LRT C	Up	1.05
6ZGG B	Up	7N1U B	Down	1.05
6ZP2 A	Down	7MJG B	Down	1.06
7C2L B	Down	7KMK C	Down	1.06
7LQV A	Down	7N1Q B	Down	1.06
7MJG B	Down	6ZP2 C	Down	1.06
7MJG B	Down	6ZP2 B	Down	1.06
7C2L C	Down	7KMK C	Down	1.06
7KMK C	Down	7C2L A	Up	1.06
7CWS Q	Up	6XR8 C	Down	1.07
6ZP2 A	Down	7KMK C	Down	1.07
7C2L B	Down	7BNN C	Down	1.07
7N1Q C	Down	7LQV B	Up	1.07
7CWL C	Up	6XR8 C	Down	1.07
7C2L C	Down	7BNN C	Down	1.07
7BNN C	Down	7C2L A	Up	1.07
6ZP2 C	Down	7KMK C	Down	1.07
7KMK C	Down	6ZP2 B	Down	1.07
7A25 C	Down	7C2L B	Down	1.08
7A25 C	Down	7C2L A	Up	1.08
6ZGG A	Down	7MJG B	Down	1.08
6ZGG C	Down	7N1U C	Down	1.08
7A25 C	Down	7C2L C	Down	1.09
6ZP2 A	Down	7CWS O	Up	1.09
6ZP2 A	Down	7KMK B	Up	1.09
6ZP2 A	Down	7CWL A	Down	1.09
7C2L B	Down	7A25 B	Down	1.09
7C2L B	Down	7E8C C	Up	1.09
7N1Q C	Down	7LQV C	Down	1.09
6ZGG A	Down	7JJI A	Down	1.09
6ZGG A	Down	7JJI B	Down	1.09
6ZGG A	Down	7JJI C	Down	1.09
7CWS O	Up	6ZP2 C	Down	1.09
7CWS O	Up	6ZP2 B	Down	1.09
7A25 B	Down	7C2L C	Down	1.09
7A25 B	Down	7C2L A	Up	1.09
7C2L C	Down	7E8C C	Up	1.09
7E8C C	Up	7C2L A	Up	1.09
7KMK B	Up	6ZP2 C	Down	1.09
7KMK B	Up	6ZP2 B	Down	1.09
6ZP2 C	Down	7CWL A	Down	1.09
6ZP2 B	Down	7CWL A	Down	1.09
7CWS Q	Up	7N1U A	Down	1.1
7CWS Q	Up	7A25 A	Up	1.1
7C2L B	Down	7KMK A	Up	1.1
7N1U A	Down	7CWL C	Up	1.1
7BNN B	Up	7LQV A	Down	1.1
7KMK A	Up	7C2L C	Down	1.1
7KMK A	Up	7C2L A	Up	1.1
7CWL C	Up	7A25 A	Up	1.1
6ZGG C	Down	7N1U B	Down	1.1
6ZP2 A	Down	7MJG C	Down	1.11
6ZP2 A	Down	7MJG A	Up	1.11
7C2L B	Down	7A25 A	Up	1.11
7MJG C	Down	6ZP2 C	Down	1.11
7MJG C	Down	6ZP2 B	Down	1.11
7C2L C	Down	7A25 A	Up	1.11
7A25 A	Up	7C2L A	Up	1.11
6ZP2 C	Down	7MJG A	Up	1.11
7MJG A	Up	6ZP2 B	Down	1.11
7CWS Q	Up	6XR8 B	Down	1.12
7CWL B	Up	7N1U A	Down	1.12
7CWL B	Up	7N1U C	Down	1.12
7N1U A	Down	7CWS R	Up	1.12
7BNN B	Up	7LQV C	Down	1.12
7CWL C	Up	6XR8 B	Down	1.12
7LQV A	Down	7N1Q A	Up	1.12
7LQV A	Down	7LRT C	Up	1.12
7JJI A	Down	6ZGG C	Down	1.12
7JJI A	Down	6ZGG B	Up	1.12
7MJG B	Down	6ZGG B	Up	1.12
7JJI B	Down	6ZGG C	Down	1.12
7JJI B	Down	6ZGG B	Up	1.12
6ZGG C	Down	7JJI C	Down	1.12
7N1U C	Down	7CWS R	Up	1.12
7JJI C	Down	6ZGG B	Up	1.12
7E8C A	Up	7C2L B	Down	1.13
7E8C A	Up	7C2L C	Down	1.13
7E8C A	Up	7C2L A	Up	1.13
7C2L B	Down	7E8C B	Up	1.13
7LQV A	Down	6XR8 A	Down	1.13
7C2L C	Down	7E8C B	Up	1.13
7LRT B	Up	7LQV B	Up	1.13
7LQV B	Up	7LRT C	Up	1.13
7E8C B	Up	7C2L A	Up	1.13
7CWS Q	Up	6ZGE B	Down	1.14
7CWS Q	Up	6ZGE C	Down	1.14
7CWS Q	Up	7LRT C	Up	1.14
7CWS Q	Up	6ZGE A	Down	1.14
7CWL B	Up	7MJG B	Down	1.14
7C2L B	Down	6ZGE B	Down	1.14
7C2L B	Down	6ZGE C	Down	1.14
7C2L B	Down	6ZGE A	Down	1.14
6ZGE B	Down	7CWL C	Up	1.14
6ZGE B	Down	7C2L C	Down	1.14
6ZGE B	Down	7C2L A	Up	1.14
7CWL C	Up	6ZGE C	Down	1.14
7CWL C	Up	7LRT C	Up	1.14
7CWL C	Up	6ZGE A	Down	1.14
7LQV A	Down	7LRT B	Up	1.14
6XR8 A	Down	7LQV B	Up	1.14
7C2L C	Down	6ZGE C	Down	1.14
7C2L C	Down	6ZGE A	Down	1.14
6ZGE C	Down	7C2L A	Up	1.14
7LRT C	Up	7LQV C	Down	1.14
7C2L A	Up	6ZGE A	Down	1.14
7CWS Q	Up	7LRT B	Up	1.15
6ZP2 A	Down	7JJI A	Down	1.15
6ZP2 A	Down	7JJI B	Down	1.15
6ZP2 A	Down	7JJI C	Down	1.15
7CWL B	Up	7N1U B	Down	1.15
7BNN B	Up	7LQV B	Up	1.15
7MJG C	Down	6ZGG A	Down	1.15
6ZGG A	Down	7MJG A	Up	1.15
7CWL C	Up	7LRT B	Up	1.15
7JJI A	Down	6ZP2 C	Down	1.15
7JJI A	Down	6ZP2 B	Down	1.15
6XR8 A	Down	7LQV C	Down	1.15
7MJG B	Down	6ZGG C	Down	1.15
7MJG B	Down	7CWS R	Up	1.15
7LRT B	Up	7LQV C	Down	1.15
7JJI B	Down	6ZP2 C	Down	1.15
7JJI B	Down	6ZP2 B	Down	1.15
6ZP2 C	Down	7JJI C	Down	1.15
7CWS R	Up	7N1U B	Down	1.15
6ZP2 B	Down	7JJI C	Down	1.15
7CWS Q	Up	7A25 C	Down	1.16
7A25 C	Down	7CWL C	Up	1.16
7N1Q C	Down	7LQV A	Down	1.16
7BNM C	Down	7LQV A	Down	1.17
6VSB Modeled	Up	7C2L B	Down	1.17
6VSB Modeled	Up	7C2L C	Down	1.17
6VSB Modeled	Up	7C2L A	Up	1.17
7A25 C	Down	7LQV A	Down	1.17
7C2L B	Down	6VSB Modeled Equilibrated	Up	1.17
6VSB Modeled Equilibrated	Up	7C2L C	Down	1.17
6VSB Modeled Equilibrated	Up	7C2L A	Up	1.17
7BNM B	Down	7LQV A	Down	1.17
7LQV A	Down	6VSB Modeled 200ns	Up	1.17
7LQV A	Down	7BNM A	Down	1.17
7CWS Q	Up	6XR8 A	Down	1.18
7CWS Q	Up	7BNN A	Down	1.18
7A25 C	Down	7LQV C	Down	1.18
7N1U A	Down	7LQV B	Up	1.18
6ZGE B	Down	7LQV A	Down	1.18
7MJG C	Down	6ZGG B	Up	1.18
7CWL C	Up	6XR8 A	Down	1.18
7CWL C	Up	7BNN A	Down	1.18
7LQV A	Down	6ZGE C	Down	1.18
7LQV A	Down	6XR8 B	Down	1.18
7LQV A	Down	6ZGE A	Down	1.18
6VSB Modeled 200ns	Up	7LQV B	Up	1.18
6VSB Modeled 200ns	Up	7LQV C	Down	1.18
7LQV B	Up	6XR8 B	Down	1.18
7MJG A	Up	6ZGG B	Up	1.18
7BNM C	Down	7LQV C	Down	1.19
7A25 C	Down	7LQV B	Up	1.19
6ZP2 A	Down	7KMK A	Up	1.19
7CWL B	Up	7MJG C	Down	1.19
6ZGE B	Down	7LQV B	Up	1.19
7MJG C	Down	7CWS R	Up	1.19
6ZGG A	Down	7CWS O	Up	1.19
6ZGG A	Down	7CWL A	Down	1.19
7BNM B	Down	7LQV C	Down	1.19
7KMK A	Up	6ZP2 C	Down	1.19
7KMK A	Up	6ZP2 B	Down	1.19
7LQV A	Down	7A25 A	Up	1.19
6ZGE C	Down	7LQV B	Up	1.19
7BNM A	Down	7LQV C	Down	1.19
7LQV B	Up	6ZGE A	Down	1.19
6XR8 B	Down	7LQV C	Down	1.19
7BNM C	Down	7LQV B	Up	1.2
7CWL B	Up	7JJI A	Down	1.2
7CWL B	Up	7JJI B	Down	1.2
7CWL B	Up	7MJG A	Up	1.2
7CWL B	Up	7JJI C	Down	1.2
7C2L B	Down	6VSB Modeled 200ns	Up	1.2
7N1U A	Down	7LQV A	Down	1.2
7N1U A	Down	7LQV C	Down	1.2
6ZGE B	Down	7LQV C	Down	1.2
7BNM B	Down	7LQV B	Up	1.2
7JJI A	Down	7CWS R	Up	1.2
7C2L C	Down	6VSB Modeled 200ns	Up	1.2
6ZGE C	Down	7LQV C	Down	1.2
6VSB Modeled 200ns	Up	7C2L A	Up	1.2
7BNM A	Down	7LQV B	Up	1.2
7JJI B	Down	7CWS R	Up	1.2
7MJG A	Up	7CWS R	Up	1.2
7CWS R	Up	7JJI C	Down	1.2
7KMK C	Down	7LQV C	Down	1.2
7LQV C	Down	6ZGE A	Down	1.2
7CWS O	Up	6ZGG B	Up	1.21
7LQV A	Down	7KMK C	Down	1.21
7A25 A	Up	7LQV B	Up	1.21
7A25 A	Up	7LQV C	Down	1.21
7LQV B	Up	7KMK C	Down	1.21
7LQV B	Up	6XR8 C	Down	1.21
7CWL A	Down	6ZGG B	Up	1.21
7BNM C	Down	7CWS Q	Up	1.22
7BNM C	Down	7CWL C	Up	1.22
7CWS Q	Up	7BNM B	Down	1.22
7CWS Q	Up	7BNM A	Down	1.22
7CWS Q	Up	7KMK C	Down	1.22
7C2L B	Down	7CWS O	Up	1.22
7C2L B	Down	7CWL A	Down	1.22
7MJG C	Down	6ZGG C	Down	1.22
7CWS O	Up	7C2L C	Down	1.22
7CWS O	Up	7C2L A	Up	1.22
7BNM B	Down	7CWL C	Up	1.22
7CWL C	Up	7BNM A	Down	1.22
7CWL C	Up	7KMK C	Down	1.22
7LQV A	Down	6XR8 C	Down	1.22
7C2L C	Down	7CWL A	Down	1.22
6ZGG C	Down	7MJG A	Up	1.22
7CWL A	Down	7C2L A	Up	1.22
7C2L B	Down	7KMK B	Up	1.23
7LRT A	Up	7LQV B	Up	1.23
7C2L C	Down	7KMK B	Up	1.23
7KMK B	Up	7C2L A	Up	1.23
7LQV C	Down	6XR8 C	Down	1.23
7CWS Q	Up	6VSB Modeled 200ns	Up	1.24
7CWS O	Up	6ZGG C	Down	1.24
7KMK A	Up	7LQV C	Down	1.24
7A25 B	Down	7LQV A	Down	1.24
7CWL C	Up	6VSB Modeled 200ns	Up	1.24
7LQV A	Down	7LRT A	Up	1.24
6ZGG C	Down	7CWL A	Down	1.24
7KMK A	Up	7LQV A	Down	1.25
7KMK A	Up	7LQV B	Up	1.25
7LRT A	Up	7LQV C	Down	1.25
7E8C A	Up	7LQV A	Down	1.26
7C2L B	Down	7DCC I	Up	1.26
7C2L B	Down	6XR8 C	Down	1.26
7DCC I	Up	7C2L C	Down	1.26
7DCC I	Up	7C2L A	Up	1.26
7A25 B	Down	7LQV C	Down	1.26
7LQV A	Down	7KRQ A	Down	1.26
7LQV A	Down	7BNN A	Down	1.26
7KRQ A	Down	7LQV B	Up	1.26
7C2L C	Down	6XR8 C	Down	1.26
7KRQ B	Down	7LQV B	Up	1.26
6XR8 C	Down	7C2L A	Up	1.26
7E8C A	Up	7LQV B	Up	1.27
7E8C A	Up	7LQV C	Down	1.27
7C2L B	Down	7LRT A	Up	1.27
7A25 B	Down	7LQV B	Up	1.27
7LQV A	Down	7KRQ B	Down	1.27
7KRQ A	Down	7LQV C	Down	1.27
7LRT A	Up	7C2L C	Down	1.27
7LRT A	Up	7C2L A	Up	1.27
7C2L B	Down	7KRQ C	Down	1.28
7C2L C	Down	7KRQ C	Down	1.28
7KRQ B	Down	7LQV C	Down	1.28
7KRQ C	Down	7C2L A	Up	1.28
7CWS Q	Up	7KMK A	Up	1.29
7C2L B	Down	7KRQ A	Down	1.29
7C2L B	Down	7DCC E	Up	1.29
7C2L B	Down	7KRQ B	Down	1.29
7KMK A	Up	7CWL C	Up	1.29
7KRQ A	Down	7C2L C	Down	1.29
7KRQ A	Down	7C2L A	Up	1.29
7DCC E	Up	7C2L C	Down	1.29
7DCC E	Up	7C2L A	Up	1.29
7C2L C	Down	7KRQ B	Down	1.29
7KRQ B	Down	7C2L A	Up	1.29
7C2L B	Down	6XR8 B	Down	1.3
7LQV A	Down	7E8C B	Up	1.3
7LQV A	Down	7KRQ C	Down	1.3
7JJI A	Down	7LQV B	Up	1.3
7C2L C	Down	6XR8 B	Down	1.3
7BNN C	Down	7LQV B	Up	1.3
7JJI B	Down	7LQV B	Up	1.3
7LQV B	Up	7E8C B	Up	1.3
7LQV B	Up	7JJI C	Down	1.3
7LQV B	Up	7KRQ C	Down	1.3
6XR8 B	Down	7C2L A	Up	1.3
7E8C B	Up	7LQV C	Down	1.3
7LQV C	Down	7BNN A	Down	1.3
7C2L B	Down	6XR8 A	Down	1.31
7C2L B	Down	7LRT B	Up	1.31
7C2L B	Down	7DCC K	Up	1.31
7C2L B	Down	7LRT C	Up	1.31
7LQV A	Down	7BNN C	Down	1.31
7LQV A	Down	7E8C C	Up	1.31
6XR8 A	Down	7C2L C	Down	1.31
6XR8 A	Down	7C2L A	Up	1.31
7C2L C	Down	7LRT B	Up	1.31
7C2L C	Down	7DCC K	Up	1.31
7C2L C	Down	7LRT C	Up	1.31
7BNN C	Down	7LQV C	Down	1.31
7LRT B	Up	7C2L A	Up	1.31
7DCC K	Up	7C2L A	Up	1.31
7LRT C	Up	7C2L A	Up	1.31
6ZP2 A	Down	7LQV A	Down	1.32
7LQV A	Down	6ZP2 C	Down	1.32
7LQV A	Down	6ZP2 B	Down	1.32
7E8C C	Up	7LQV B	Up	1.32
7E8C C	Up	7LQV C	Down	1.32
7LQV C	Down	7KRQ C	Down	1.32
7LQV B	Up	7BNN A	Down	1.33
7CWS Q	Up	6ZP2 A	Down	1.34
7CWS Q	Up	6ZP2 C	Down	1.34
7CWS Q	Up	6ZP2 B	Down	1.34
6ZP2 A	Down	7CWL C	Up	1.34
7C2L B	Down	7N1U C	Down	1.34
7CWL C	Up	6ZP2 C	Down	1.34
7CWL C	Up	6ZP2 B	Down	1.34
7LQV A	Down	7JJI A	Down	1.34
7LQV A	Down	7JJI B	Down	1.34
7LQV A	Down	7JJI C	Down	1.34
7JJI A	Down	7LQV C	Down	1.34
7C2L C	Down	7N1U C	Down	1.34
7JJI B	Down	7LQV C	Down	1.34
7N1U C	Down	7C2L A	Up	1.34
7LQV C	Down	7JJI C	Down	1.34
7CWS Q	Up	7DCC I	Up	1.35
7CWS Q	Up	7DCC K	Up	1.35
7C2L B	Down	7MJG B	Down	1.35
7DCC I	Up	7CWL C	Up	1.35
7CWL C	Up	7DCC K	Up	1.35
7MJG B	Down	7C2L C	Down	1.35
7MJG B	Down	7C2L A	Up	1.35
7LQV B	Up	7N1U C	Down	1.35
7LQV B	Up	7N1U B	Down	1.35
7CWS Q	Up	7KMK B	Up	1.36
7C2L B	Down	7N1U B	Down	1.36
7CWL C	Up	7KMK B	Up	1.36
7N1U B	Down	7C2L A	Up	1.36
6ZP2 A	Down	7LQV C	Down	1.37
7C2L C	Down	7N1U B	Down	1.37
6ZP2 C	Down	7LQV C	Down	1.37
6ZP2 B	Down	7LQV C	Down	1.37
7C2L B	Down	7N1U A	Down	1.38
7N1U A	Down	7C2L C	Down	1.38
7N1U A	Down	7C2L A	Up	1.38
7LQV A	Down	7N1U C	Down	1.38
7LQV A	Down	7N1U B	Down	1.38
7N1U C	Down	7LQV C	Down	1.38
7LQV C	Down	7N1U B	Down	1.38
6VSB Modeled	Up	7LQV A	Down	1.39
7CWS Q	Up	7BNN B	Up	1.39
7C2L B	Down	7MJG C	Down	1.39
7C2L B	Down	7MJG A	Up	1.39
7BNN B	Up	7CWL C	Up	1.39
6VSB Modeled Equilibrated	Up	7LQV A	Down	1.39
7MJG C	Down	7C2L C	Down	1.39
7MJG C	Down	7C2L A	Up	1.39
7C2L C	Down	7MJG A	Up	1.39
7MJG A	Up	7C2L A	Up	1.39
7MJG B	Down	7LQV B	Up	1.4
6VSB Modeled	Up	7LQV B	Up	1.41
6VSB Modeled	Up	7LQV C	Down	1.41
7CWS Q	Up	7C2L B	Down	1.41
7CWS Q	Up	7DCC E	Up	1.41
7CWS Q	Up	7C2L C	Down	1.41
7CWS Q	Up	7C2L A	Up	1.41
7C2L B	Down	7CWL C	Up	1.41
6VSB Modeled Equilibrated	Up	7LQV B	Up	1.41
6VSB Modeled Equilibrated	Up	7LQV C	Down	1.41
7CWL C	Up	7DCC E	Up	1.41
7CWL C	Up	7C2L C	Down	1.41
7CWL C	Up	7C2L A	Up	1.41
7CWS Q	Up	7CWL B	Up	1.42
7CWS Q	Up	7CWS R	Up	1.42
6ZP2 A	Down	7LQV B	Up	1.42
7CWL B	Up	7CWL C	Up	1.42
7CWL C	Up	7CWS R	Up	1.42
6ZP2 C	Down	7LQV B	Up	1.42
7LQV B	Up	6ZP2 B	Down	1.42
7CWL B	Up	7LQV A	Down	1.43
7LQV A	Down	7MJG B	Down	1.43
7LQV A	Down	7CWS R	Up	1.43
7MJG B	Down	7LQV C	Down	1.43
7CWL B	Up	7LQV C	Down	1.44
7C2L B	Down	7JJI A	Down	1.44
7C2L B	Down	7JJI B	Down	1.44
7C2L B	Down	7JJI C	Down	1.44
7JJI A	Down	7C2L C	Down	1.44
7JJI A	Down	7C2L A	Up	1.44
7C2L C	Down	7JJI B	Down	1.44
7C2L C	Down	7JJI C	Down	1.44
7JJI B	Down	7C2L A	Up	1.44
7CWS R	Up	7LQV C	Down	1.44
7JJI C	Down	7C2L A	Up	1.44
7LQV B	Up	7MJG A	Up	1.45
7MJG C	Down	7LQV B	Up	1.46
7LQV A	Down	7MJG A	Up	1.48
7MJG A	Up	7LQV C	Down	1.48
7MJG C	Down	7LQV A	Down	1.49
7MJG C	Down	7LQV C	Down	1.49
7CWL B	Up	7LQV B	Up	1.5
7LQV B	Up	7CWS R	Up	1.5
7CWS O	Up	7LQV B	Up	1.57
7LQV B	Up	7CWL A	Down	1.57
7CWS Q	Up	6ZGG A	Down	1.59
7CWS Q	Up	6ZGG B	Up	1.59
6ZGG A	Down	7CWL C	Up	1.59
7CWL C	Up	6ZGG B	Up	1.59
7CWS O	Up	7LQV C	Down	1.6
7CWL A	Down	7LQV C	Down	1.6
7CWS O	Up	7LQV A	Down	1.62
7LQV A	Down	7CWL A	Down	1.62
7JJI A	Down	7N1Q B	Down	1.63
7N1Q B	Down	7JJI B	Down	1.63
7N1Q B	Down	7JJI C	Down	1.63
7DCC E	Up	7N1Q B	Down	1.64
7N1Q B	Down	7DCC K	Up	1.64
7DCC I	Up	7N1Q B	Down	1.65
7N1Q B	Down	6ZGG C	Down	1.65
7JJI A	Down	7N1Q A	Up	1.66
7JJI B	Down	7N1Q A	Up	1.66
7N1Q A	Up	7JJI C	Down	1.66
7N1U A	Down	7N1Q B	Down	1.67
7N1Q C	Down	7JJI A	Down	1.67
7N1Q C	Down	7JJI B	Down	1.67
7N1Q C	Down	7JJI C	Down	1.67
7N1Q B	Down	7KMK B	Up	1.67
7CWS Q	Up	6ZGG C	Down	1.68
7CWL C	Up	6ZGG C	Down	1.68
7N1Q B	Down	7LRT B	Up	1.68
7DCC K	Up	7N1Q A	Up	1.68
7N1Q C	Down	7DCC K	Up	1.69
7DCC I	Up	7N1Q A	Up	1.69
7DCC E	Up	7N1Q A	Up	1.69
7N1Q B	Down	7N1U C	Down	1.69
7KMK B	Up	7N1Q A	Up	1.69
6ZGG C	Down	7N1Q A	Up	1.69
7N1Q C	Down	7DCC E	Up	1.7
7N1Q C	Down	7KMK B	Up	1.7
7LRT A	Up	7N1Q B	Down	1.7
7N1Q B	Down	7N1U B	Down	1.7
7N1U A	Down	7N1Q A	Up	1.71
7N1Q C	Down	7DCC I	Up	1.71
6ZGG A	Down	7N1Q B	Down	1.71
7N1Q B	Down	6XR8 B	Down	1.71
7C2L B	Down	7LQV A	Down	1.72
7N1U A	Down	7N1Q C	Down	1.72
7N1Q C	Down	6ZGG C	Down	1.72
7N1Q C	Down	7N1U C	Down	1.72
7LQV A	Down	7C2L C	Down	1.72
7LQV A	Down	7C2L A	Up	1.72
7N1Q B	Down	6ZGG B	Up	1.72
7N1Q B	Down	6XR8 C	Down	1.72
7LRT B	Up	7N1Q A	Up	1.72
7N1U C	Down	7N1Q A	Up	1.72
7N1Q C	Down	7LRT B	Up	1.73
7MJG C	Down	7N1Q B	Down	1.73
7LRT A	Up	7N1Q A	Up	1.73
7N1Q B	Down	7MJG B	Down	1.73
7N1Q B	Down	7MJG A	Up	1.73
7N1Q A	Up	7N1U B	Down	1.73
7N1Q C	Down	7LRT A	Up	1.74
7N1Q C	Down	7N1U B	Down	1.74
6XR8 A	Down	7N1Q B	Down	1.74
6XR8 B	Down	7N1Q A	Up	1.74
7C2L B	Down	7LQV C	Down	1.75
6ZGE B	Down	7N1Q B	Down	1.75
7N1Q C	Down	6XR8 B	Down	1.75
7N1Q C	Down	7MJG A	Up	1.75
7N1Q B	Down	7BNN C	Down	1.75
7N1Q B	Down	6ZGE C	Down	1.75
7N1Q B	Down	6ZGE A	Down	1.75
7C2L C	Down	7LQV C	Down	1.75
7N1Q A	Up	7MJG A	Up	1.75
7LQV C	Down	7C2L A	Up	1.75
7N1Q C	Down	7MJG C	Down	1.76
7N1Q C	Down	7MJG B	Down	1.76
7N1Q C	Down	6XR8 C	Down	1.76
7MJG C	Down	7N1Q A	Up	1.76
6ZGG A	Down	7N1Q A	Up	1.76
7KMK A	Up	7N1Q B	Down	1.76
7MJG B	Down	7N1Q A	Up	1.76
7N1Q A	Up	6XR8 C	Down	1.76
7A25 C	Down	7N1Q B	Down	1.77
7N1Q C	Down	7KMK A	Up	1.77
7N1Q C	Down	7BNN C	Down	1.77
7KMK A	Up	7N1Q A	Up	1.77
7KRQ A	Down	7N1Q B	Down	1.77
7N1Q B	Down	6VSB Modeled 200ns	Up	1.77
7N1Q B	Down	7KRQ B	Down	1.77
7N1Q B	Down	7KMK C	Down	1.77
7BNN C	Down	7N1Q A	Up	1.77
7N1Q A	Up	6ZGG B	Up	1.77
7BNN B	Up	7N1Q B	Down	1.78
6ZGE B	Down	7N1Q A	Up	1.78
7N1Q C	Down	7KMK C	Down	1.78
7CWS O	Up	7N1Q B	Down	1.78
6XR8 A	Down	7N1Q A	Up	1.78
7N1Q B	Down	7LRT C	Up	1.78
7N1Q B	Down	7CWL A	Down	1.78
6ZGE C	Down	7N1Q A	Up	1.78
7N1Q A	Up	6ZGE A	Down	1.78
7BNM C	Down	7N1Q B	Down	1.79
7E8C A	Up	7N1Q B	Down	1.79
6ZGE B	Down	7N1Q C	Down	1.79
7N1Q C	Down	7CWS O	Up	1.79
7N1Q C	Down	6XR8 A	Down	1.79
7N1Q C	Down	6ZGE C	Down	1.79
7N1Q C	Down	7CWL A	Down	1.79
7N1Q C	Down	6ZGE A	Down	1.79
7CWS O	Up	7N1Q A	Up	1.79
7BNM B	Down	7N1Q B	Down	1.79
7N1Q B	Down	7BNM A	Down	1.79
7N1Q A	Up	7KMK C	Down	1.79
7N1Q A	Up	7CWL A	Down	1.79
7A25 C	Down	7N1Q C	Down	1.8
7A25 C	Down	7N1Q A	Up	1.8
7N1Q C	Down	6ZGG A	Down	1.8
7KRQ A	Down	7N1Q A	Up	1.8
7N1Q B	Down	7A25 A	Up	1.8
7N1Q B	Down	7KRQ C	Down	1.8
6VSB Modeled 200ns	Up	7N1Q A	Up	1.8
7KRQ B	Down	7N1Q A	Up	1.8
7E8C A	Up	7N1Q C	Down	1.81
7E8C A	Up	7N1Q A	Up	1.81
7C2L B	Down	7LQV B	Up	1.81
7N1Q C	Down	7KRQ A	Down	1.81
7N1Q C	Down	6VSB Modeled 200ns	Up	1.81
7N1Q C	Down	7KRQ B	Down	1.81
7N1Q C	Down	6ZGG B	Up	1.81
7N1Q B	Down	7E8C B	Up	1.81
7C2L C	Down	7LQV B	Up	1.81
7LQV B	Up	7C2L A	Up	1.81
7BNM C	Down	7N1Q A	Up	1.82
7BNN B	Up	7N1Q A	Up	1.82
7BNM B	Down	7N1Q A	Up	1.82
7BNM A	Down	7N1Q A	Up	1.82
7N1Q A	Up	7LRT C	Up	1.82
7BNM C	Down	7N1Q C	Down	1.83
7BNN B	Up	7N1Q C	Down	1.83
7N1Q C	Down	7BNM B	Down	1.83
7N1Q C	Down	7BNM A	Down	1.83
7N1Q C	Down	7E8C B	Up	1.83
7N1Q C	Down	7LRT C	Up	1.83
7A25 B	Down	7N1Q B	Down	1.83
7A25 A	Up	7N1Q A	Up	1.83
7N1Q A	Up	7E8C B	Up	1.83
7N1Q C	Down	7A25 A	Up	1.84
7N1Q C	Down	7KRQ C	Down	1.84
7N1Q B	Down	7E8C C	Up	1.84
7N1Q A	Up	7KRQ C	Down	1.84
6VSB Modeled	Up	7N1Q B	Down	1.85
7CWS Q	Up	7N1Q C	Down	1.85
7CWS Q	Up	7N1Q B	Down	1.85
7CWS Q	Up	7N1Q A	Up	1.85
6VSB Modeled Equilibrated	Up	7N1Q B	Down	1.85
7N1Q C	Down	7CWL C	Up	1.85
7N1Q C	Down	7E8C C	Up	1.85
7A25 B	Down	7N1Q A	Up	1.85
7CWL C	Up	7N1Q B	Down	1.85
7CWL C	Up	7N1Q A	Up	1.85
7E8C C	Up	7N1Q A	Up	1.85
7N1Q C	Down	7A25 B	Down	1.86
6VSB Modeled	Up	7N1Q A	Up	1.88
6VSB Modeled Equilibrated	Up	7N1Q A	Up	1.88
6VSB Modeled	Up	7N1Q C	Down	1.89
6VSB Modeled Equilibrated	Up	7N1Q C	Down	1.89
7N1Q B	Down	7BNN A	Down	1.99
7N1Q A	Up	7BNN A	Down	2.02
7N1Q C	Down	7BNN A	Down	2.03
6ZP2 A	Down	7N1Q B	Down	2.04
7N1Q B	Down	6ZP2 C	Down	2.04
7N1Q B	Down	6ZP2 B	Down	2.04
7CWL B	Up	7N1Q B	Down	2.09
7N1Q B	Down	7CWS R	Up	2.09
6ZP2 A	Down	7N1Q A	Up	2.1
6ZP2 C	Down	7N1Q A	Up	2.1
7N1Q A	Up	6ZP2 B	Down	2.1
7CWS Q	Up	7LQV B	Up	2.11
7CWL B	Up	7N1Q C	Down	2.11
7CWL B	Up	7N1Q A	Up	2.11
7N1Q C	Down	7CWS R	Up	2.11
7CWL C	Up	7LQV B	Up	2.11
7N1Q A	Up	7CWS R	Up	2.11
6ZP2 A	Down	7N1Q C	Down	2.14
7N1Q C	Down	6ZP2 C	Down	2.14
7N1Q C	Down	6ZP2 B	Down	2.14
7CWS Q	Up	7LQV A	Down	2.15
7CWS Q	Up	7LQV C	Down	2.15
7CWL C	Up	7LQV A	Down	2.15
7CWL C	Up	7LQV C	Down	2.15
7C2L B	Down	7N1Q B	Down	2.31
7N1Q B	Down	7C2L A	Up	2.31
7C2L B	Down	7N1Q A	Up	2.32
7N1Q B	Down	7C2L C	Down	2.32
7C2L C	Down	7N1Q A	Up	2.32
7N1Q A	Up	7C2L A	Up	2.32
7C2L B	Down	7N1Q C	Down	2.33
7N1Q C	Down	7C2L C	Down	2.33
7N1Q C	Down	7C2L A	Up	2.33
